# Supplementary material for: Crystal structure of (E)-N-{2-[2-(3-chloro­benzyl­idene)hydrazin­yl]-2-oxoeth­yl}-4-methyl­benzene­sulfonamide monohydrate
Source: Acta Crystallogr E Crystallogr Commun. 2015 May 9;71(Pt 6):602–5. doi: 10.1107/S2056989015008506 (PMC4459383; doi:10.1107/S2056989015008506)
Supplement: Supplementary file 1 [file e-71-00602-sup1.cif]

##############################################################################
#                                                                            #
# This CIF contains the data in a paper accepted for publication in          #
# Acta Crystallographica Section E. It conforms to the requirements of       #
# Notes for Authors for Acta Crystallographica Section E, and has been       #
# peer reviewed under the auspices of the IUCr Commission on Journals.       #
#                                                                            #
# Full details of the Crystallographic Information File format               #
# are given in the paper "The Crystallographic Information File (CIF):       #
# a New Standard Archive File for Crystallography" by S. R. Hall, F. H.      #
# Allen and I. D. Brown [Acta Cryst. (1991), A47, 655-685].                  #
#                                                                            #
# The current version of the core CIF dictionary is obtainable from          #
# ftp://ftp.iucr.org/pub/cif_core.dic.                                       #
#                                                                            #
# Software is freely available for graphical display of the structure(s)     #
# in this CIF. For information consult the CIF software page                 #
# http://www.iucr.org/resources/cif/software.                                #
#                                                                            #
# This file may be used for bona fide research purposes within the           #
# scientific community so long as proper attribution is given to the journal # 
# article from which it was obtained.                                        #
#                                                                            #
##############################################################################
data_I
_audit_creation_method     SHELXL-97
_database_code_depnum_ccdc_archive     'CCDC 1062518'
_chemical_name_systematic
;
(<i>E</i>)-<i>N</i>-{2-[2-(3-Chlorobenzylidene)hydrazinyl]-2-oxoethyl}-4-\
methylbenzenesulfonamide monohydrate
;
_chemical_name_common     ?
_chemical_formula_moiety     'C16 H16 Cl N3 O3 S, H2 O'
_chemical_formula_sum     'C16 H18 Cl N3 O4 S'
_chemical_formula_iupac     'C16 H16 Cl N3 O3 S, H2 O'
_chemical_formula_weight     383.84
_chemical_melting_point     ?
_symmetry_cell_setting     monoclinic
_symmetry_space_group_name_H-M     'P 21/c'
_symmetry_space_group_name_HALL     '-P 2ybc'
loop_
    _symmetry_equiv_pos_as_xyz
    'x, y, z'
    '-x, y+1/2, -z+1/2'
    '-x, -y, -z'
    'x, -y-1/2, z-1/2'
_cell_length_a     12.5760(10)
_cell_length_b     12.769(2)
_cell_length_c     12.4810(10)
_cell_angle_alpha     90.00
_cell_angle_beta     115.580(10)
_cell_angle_gamma     90.00
_cell_volume     1807.8(3)
_cell_formula_units_Z     4
_cell_measurement_reflns_used     3002
_cell_measurement_theta_min     3.05
_cell_measurement_theta_max     27.80
_cell_measurement_temperature     293(2)
_exptl_crystal_description     prism
_exptl_crystal_colour     colourless
_exptl_crystal_size_max     0.48
_exptl_crystal_size_mid     0.40
_exptl_crystal_size_min     0.36
_exptl_crystal_density_diffrn     1.410
_exptl_crystal_density_meas     ?
_exptl_crystal_density_method     'not measured'
_exptl_crystal_F_000     800
_exptl_absorpt_coefficient_mu     0.353
_exptl_absorpt_correction_type     multi-scan
_exptl_absorpt_process_details
;
(CrysAlis RED; Oxford Diffraction, 2009)
;
_exptl_absorpt_correction_T_min     0.8490
_exptl_absorpt_correction_T_max     0.8835
_exptl_special_details     ?
_diffrn_ambient_temperature     293(2)
_diffrn_radiation_type     MoK\a
_diffrn_radiation_wavelength     0.71073
_diffrn_radiation_source     'fine-focus sealed tube'
_diffrn_radiation_monochromator     graphite
_diffrn_measurement_device_type
;
Oxford Diffraction Xcalibur Sapphire CCD detector
;
_diffrn_measurement_method     '\w scans'
_diffrn_detector_area_resol_mean     ?
_diffrn_reflns_number     11031
_diffrn_reflns_av_R_equivalents     0.0258
_diffrn_reflns_av_sigmaI/netI     0.0247
_diffrn_reflns_theta_min     3.19
_diffrn_reflns_theta_max     25.35
_diffrn_reflns_theta_full     25.35
_diffrn_measured_fraction_theta_max     0.999
_diffrn_measured_fraction_theta_full     0.999
_diffrn_reflns_limit_h_min     -11
_diffrn_reflns_limit_h_max     15
_diffrn_reflns_limit_k_min     -14
_diffrn_reflns_limit_k_max     15
_diffrn_reflns_limit_l_min     -14
_diffrn_reflns_limit_l_max     15
_diffrn_standards_number     0
_diffrn_standards_interval_count     ?
_diffrn_standards_interval_time     ?
_diffrn_standards_decay_%     0
_refine_special_details
;
Refinement of <i>F</i>^2^ against ALL reflections. The weighted <i>R</i>-factor
<i>wR</i> and goodness of fit <i>S</i> are based on <i>F</i>^2^, conventional
<i>R</i>-factors <i>R</i> are based on <i>F</i>, with <i>F</i> set to zero for
negative <i>F</i>^2^. The threshold expression of <i>F</i>^2^ >
\s(<i>F</i>^2^) is used only for calculating <i>R</i>-factors(gt) <i>etc</i>.
and is not relevant to the choice of reflections for refinement.
<i>R</i>-factors based on <i>F</i>^2^ are statistically about twice as large
as those based on <i>F</i>, and <i>R</i>- factors based on ALL data will be
even larger.
;
_reflns_number_total     3307
_reflns_number_gt     2408
_reflns_threshold_expression     I>2sigma(I)
_refine_ls_structure_factor_coef     Fsqd
_refine_ls_matrix_type     full
_refine_ls_R_factor_all     0.0633
_refine_ls_R_factor_gt     0.0408
_refine_ls_wR_factor_gt     0.0948
_refine_ls_wR_factor_ref     0.1064
_refine_ls_goodness_of_fit_ref     1.035
_refine_ls_restrained_S_all     1.149
_refine_ls_number_reflns     3307
_refine_ls_number_parameters     239
_refine_ls_number_restraints     17
_refine_ls_hydrogen_treatment     mixed
_refine_ls_weighting_scheme     calc
_refine_ls_weighting_details
         'calc w=1/[\s^2^(Fo^2^)+(0.0426P)^2^+0.8977P] where P=(Fo^2^+2Fc^2^)/3'
_atom_sites_solution_hydrogens     geom
_atom_sites_solution_primary     direct
_atom_sites_solution_secondary     difmap
_refine_ls_shift/su_max     0.000
_refine_ls_shift/su_mean     0.000
_refine_diff_density_max     0.239
_refine_diff_density_min     -0.291
_refine_ls_extinction_method     none
_refine_ls_extinction_coef     ?
loop_
    _atom_type_symbol
    _atom_type_description
    _atom_type_scat_dispersion_real
    _atom_type_scat_dispersion_imag
    _atom_type_scat_source
    'C' 'C' 0.0033 0.0016
                         'International Tables Vol C Tables 4.2.6.8 and 6.1.1.4'
    'H' 'H' 0.0000 0.0000
                         'International Tables Vol C Tables 4.2.6.8 and 6.1.1.4'
    'Cl' 'Cl' 0.1484 0.1585
                         'International Tables Vol C Tables 4.2.6.8 and 6.1.1.4'
    'N' 'N' 0.0061 0.0033
                         'International Tables Vol C Tables 4.2.6.8 and 6.1.1.4'
    'O' 'O' 0.0106 0.0060
                         'International Tables Vol C Tables 4.2.6.8 and 6.1.1.4'
    'S' 'S' 0.1246 0.1234
                         'International Tables Vol C Tables 4.2.6.8 and 6.1.1.4'
_computing_data_collection
;
CrysAlis CCD (Oxford Diffraction, 2009)
;
_computing_cell_refinement
;
CrysAlis CCD (Oxford Diffraction, 2009)
;
_computing_data_reduction
;
CrysAlis RED (Oxford Diffraction, 2009)
;
_computing_structure_solution
;
SHELXS97 (Sheldrick, 2008)
;
_computing_structure_refinement
;
SHELXL97 (Sheldrick, 2008)
;
_computing_molecular_graphics
;
PLATON (Spek, 2009)
;
_computing_publication_material
;
SHELXL97 (Sheldrick, 2008) and PLATON (Spek, 2009)
;
loop_
    _atom_site_type_symbol
    _atom_site_label
    _atom_site_fract_x
    _atom_site_fract_y
    _atom_site_fract_z
    _atom_site_U_iso_or_equiv
    _atom_site_adp_type
    _atom_site_calc_flag
    _atom_site_refinement_flags
    _atom_site_occupancy
    _atom_site_symmetry_multiplicity
    _atom_site_disorder_assembly
    _atom_site_disorder_group
    Cl Cl1 0.17126(8) -0.13298(6) -0.26071(6) 0.0738(3) Uani d . 1 1 . .
    S S1 0.76144(8) -0.01311(5) 0.61570(6) 0.0673(3) Uani d U 1 1 . .
    O O1 0.7033(2) -0.09611(16) 0.6464(2) 0.1062(9) Uani d U 1 1 . .
    O O2 0.8221(3) -0.0340(2) 0.54459(19) 0.1084(10) Uani d U 1 1 . .
    O O3 0.61344(16) 0.28736(12) 0.34493(15) 0.0527(5) Uani d . 1 1 . .
    N N1 0.6578(2) 0.06969(17) 0.54323(18) 0.0531(6) Uani d D 1 1 . .
    H H1N 0.609(2) 0.075(2) 0.572(3) 0.064 Uiso d D 1 1 . .
    N N2 0.55088(19) 0.11910(15) 0.30730(17) 0.0429(5) Uani d D 1 1 . .
    H H2N 0.550(2) 0.0597(15) 0.335(2) 0.052 Uiso d D 1 1 . .
    N N3 0.48871(18) 0.13740(15) 0.18666(16) 0.0411(5) Uani d . 1 1 . .
    C C1 0.8618(2) 0.04984(19) 0.7459(2) 0.0455(6) Uani d . 1 1 . .
    C C2 0.9647(3) 0.0911(3) 0.7515(3) 0.0625(8) Uani d . 1 1 . .
    H H2 0.9845 0.0822 0.6884 0.075 Uiso calc R 1 1 . .
    C C3 1.0386(3) 0.1459(3) 0.8509(3) 0.0679(8) Uani d . 1 1 . .
    H H3 1.1078 0.1745 0.8538 0.081 Uiso calc R 1 1 . .
    C C4 1.0120(3) 0.1590(2) 0.9455(2) 0.0558(7) Uani d . 1 1 . .
    C C5 0.9090(3) 0.1164(2) 0.9388(2) 0.0642(8) Uani d . 1 1 . .
    H H5 0.8899 0.1244 1.0025 0.077 Uiso calc R 1 1 . .
    C C6 0.8329(3) 0.0622(2) 0.8393(2) 0.0598(8) Uani d . 1 1 . .
    H H6 0.7631 0.0344 0.8358 0.072 Uiso calc R 1 1 . .
    C C7 0.6874(3) 0.1691(2) 0.5065(2) 0.0592(8) Uani d . 1 1 . .
    H H7A 0.7692 0.1669 0.5196 0.071 Uiso calc R 1 1 . .
    H H7B 0.6800 0.2240 0.5566 0.071 Uiso calc R 1 1 . .
    C C8 0.6120(2) 0.19752(18) 0.3780(2) 0.0404(6) Uani d . 1 1 . .
    C C9 0.4390(2) 0.05767(18) 0.12515(19) 0.0397(6) Uani d . 1 1 . .
    H H9 0.4432 -0.0058 0.1634 0.048 Uiso calc R 1 1 . .
    C C10 0.3749(2) 0.06248(17) -0.00476(19) 0.0373(5) Uani d . 1 1 . .
    C C11 0.3796(2) 0.14931(18) -0.0694(2) 0.0437(6) Uani d . 1 1 . .
    H H11 0.4218 0.2083 -0.0301 0.052 Uiso calc R 1 1 . .
    C C12 0.3216(2) 0.1485(2) -0.1919(2) 0.0485(6) Uani d . 1 1 . .
    H H12 0.3257 0.2068 -0.2346 0.058 Uiso calc R 1 1 . .
    C C13 0.2575(2) 0.0619(2) -0.2517(2) 0.0474(6) Uani d . 1 1 . .
    H H13 0.2185 0.0614 -0.3343 0.057 Uiso calc R 1 1 . .
    C C14 0.2526(2) -0.02361(18) -0.1869(2) 0.0440(6) Uani d . 1 1 . .
    C C15 0.3108(2) -0.02469(18) -0.0641(2) 0.0415(6) Uani d . 1 1 . .
    H H15 0.3070 -0.0834 -0.0217 0.050 Uiso calc R 1 1 . .
    C C16 1.0936(3) 0.2202(3) 1.0535(3) 0.0944(12) Uani d . 1 1 . .
    H H16A 1.1740 0.2051 1.0699 0.142 Uiso calc R 1 1 . .
    H H16B 1.0796 0.2005 1.1206 0.142 Uiso calc R 1 1 . .
    H H16C 1.0790 0.2937 1.0385 0.142 Uiso calc R 1 1 . .
    O O4 0.4852(2) 0.38922(15) 0.13369(18) 0.0643(6) Uani d D 1 1 . .
    H H41 0.516(3) 0.344(2) 0.189(3) 0.096 Uiso d D 1 1 . .
    H H42 0.425(2) 0.364(3) 0.077(3) 0.096 Uiso d D 1 1 . .
loop_
    _atom_site_aniso_label
    _atom_site_aniso_U_11
    _atom_site_aniso_U_22
    _atom_site_aniso_U_33
    _atom_site_aniso_U_12
    _atom_site_aniso_U_13
    _atom_site_aniso_U_23
    Cl1 0.0936(6) 0.0521(4) 0.0468(4) -0.0165(4) 0.0030(4) -0.0128(3)
    S1 0.0968(6) 0.0392(4) 0.0341(4) 0.0075(4) -0.0016(4) -0.0071(3)
    O1 0.136(2) 0.0424(11) 0.0708(14) -0.0240(11) -0.0207(13) 0.0124(10)
    O2 0.132(2) 0.117(2) 0.0522(13) 0.0494(17) 0.0169(14) -0.0300(13)
    O3 0.0696(12) 0.0340(9) 0.0400(10) -0.0012(8) 0.0100(9) 0.0021(7)
    N1 0.0679(16) 0.0407(12) 0.0300(11) -0.0059(11) 0.0014(10) 0.0019(9)
    N2 0.0535(13) 0.0349(11) 0.0267(10) -0.0036(9) 0.0044(9) 0.0030(8)
    N3 0.0498(12) 0.0383(11) 0.0253(10) 0.0000(9) 0.0068(9) 0.0012(8)
    C1 0.0573(17) 0.0396(13) 0.0295(12) 0.0061(12) 0.0092(12) -0.0005(10)
    C2 0.0617(19) 0.082(2) 0.0438(16) 0.0111(16) 0.0229(15) -0.0023(14)
    C3 0.0481(17) 0.087(2) 0.0607(19) -0.0048(16) 0.0166(15) 0.0003(17)
    C4 0.0548(18) 0.0494(15) 0.0440(16) 0.0016(13) 0.0032(13) -0.0043(12)
    C5 0.073(2) 0.082(2) 0.0377(15) -0.0082(17) 0.0235(15) -0.0154(14)
    C6 0.0578(18) 0.0744(19) 0.0430(15) -0.0159(15) 0.0179(14) -0.0065(14)
    C7 0.075(2) 0.0436(14) 0.0333(14) -0.0112(13) -0.0013(13) 0.0017(11)
    C8 0.0464(14) 0.0353(13) 0.0310(12) 0.0009(11) 0.0088(11) -0.0005(10)
    C9 0.0461(14) 0.0368(12) 0.0285(12) 0.0009(11) 0.0088(11) 0.0039(10)
    C10 0.0402(13) 0.0364(12) 0.0293(12) 0.0029(10) 0.0092(10) -0.0002(9)
    C11 0.0521(15) 0.0377(13) 0.0364(13) -0.0043(11) 0.0143(11) -0.0029(10)
    C12 0.0609(17) 0.0452(14) 0.0346(13) 0.0018(12) 0.0160(12) 0.0074(10)
    C13 0.0575(16) 0.0508(15) 0.0258(12) 0.0086(13) 0.0102(11) 0.0011(11)
    C14 0.0494(15) 0.0374(12) 0.0336(12) 0.0015(11) 0.0069(11) -0.0073(10)
    C15 0.0492(15) 0.0351(12) 0.0339(12) 0.0009(11) 0.0120(11) 0.0021(10)
    C16 0.097(3) 0.082(2) 0.065(2) -0.019(2) -0.0017(19) -0.0223(18)
    O4 0.0862(16) 0.0459(11) 0.0450(12) 0.0082(10) 0.0134(11) 0.0081(9)
_geom_special_details
;
All e.s.d.'s (except the e.s.d. in the dihedral angle between two l.s. planes)
are estimated using the full covariance matrix. The cell e.s.d.'s are taken
into account individually in the estimation of e.s.d.'s in distances, angles
and torsion angles; correlations between e.s.d.'s in cell parameters are only
used when they are defined by crystal symmetry. An approximate (isotropic)
treatment of cell e.s.d.'s is used for estimating e.s.d.'s involving l.s.
planes.
;
loop_
    _geom_bond_atom_site_label_1
    _geom_bond_atom_site_label_2
    _geom_bond_site_symmetry_2
    _geom_bond_distance
    _geom_bond_publ_flag
    Cl1 C14 . 1.741(2) ?
    S1 O2 . 1.423(3) ?
    S1 O1 . 1.430(3) ?
    S1 N1 . 1.618(2) ?
    S1 C1 . 1.763(2) ?
    O3 C8 . 1.222(3) ?
    N1 C7 . 1.452(3) ?
    N1 H1N . 0.833(18) ?
    N2 C8 . 1.337(3) ?
    N2 N3 . 1.384(3) ?
    N2 H2N . 0.836(18) ?
    N3 C9 . 1.266(3) ?
    C1 C2 . 1.370(4) ?
    C1 C6 . 1.373(4) ?
    C2 C3 . 1.377(4) ?
    C2 H2 . 0.9300 ?
    C3 C4 . 1.369(4) ?
    C3 H3 . 0.9300 ?
    C4 C5 . 1.374(4) ?
    C4 C16 . 1.512(4) ?
    C5 C6 . 1.382(4) ?
    C5 H5 . 0.9300 ?
    C6 H6 . 0.9300 ?
    C7 C8 . 1.512(3) ?
    C7 H7A . 0.9700 ?
    C7 H7B . 0.9700 ?
    C9 C10 . 1.468(3) ?
    C9 H9 . 0.9300 ?
    C10 C15 . 1.386(3) ?
    C10 C11 . 1.387(3) ?
    C11 C12 . 1.381(3) ?
    C11 H11 . 0.9300 ?
    C12 C13 . 1.382(4) ?
    C12 H12 . 0.9300 ?
    C13 C14 . 1.376(3) ?
    C13 H13 . 0.9300 ?
    C14 C15 . 1.385(3) ?
    C15 H15 . 0.9300 ?
    C16 H16A . 0.9600 ?
    C16 H16B . 0.9600 ?
    C16 H16C . 0.9600 ?
    O4 H41 . 0.85(2) ?
    O4 H42 . 0.844(19) ?
loop_
    _geom_angle_atom_site_label_1
    _geom_angle_atom_site_label_2
    _geom_angle_atom_site_label_3
    _geom_angle_site_symmetry_1
    _geom_angle_site_symmetry_3
    _geom_angle
    _geom_angle_publ_flag
    O2 S1 O1 . . 120.10(18) ?
    O2 S1 N1 . . 107.06(14) ?
    O1 S1 N1 . . 104.62(15) ?
    O2 S1 C1 . . 107.26(16) ?
    O1 S1 C1 . . 109.67(13) ?
    N1 S1 C1 . . 107.51(11) ?
    C7 N1 S1 . . 119.6(2) ?
    C7 N1 H1N . . 113(2) ?
    S1 N1 H1N . . 112(2) ?
    C8 N2 N3 . . 119.05(19) ?
    C8 N2 H2N . . 120.8(18) ?
    N3 N2 H2N . . 120.2(18) ?
    C9 N3 N2 . . 115.02(19) ?
    C2 C1 C6 . . 120.2(2) ?
    C2 C1 S1 . . 120.5(2) ?
    C6 C1 S1 . . 119.2(2) ?
    C1 C2 C3 . . 119.8(3) ?
    C1 C2 H2 . . 120.1 ?
    C3 C2 H2 . . 120.1 ?
    C4 C3 C2 . . 121.2(3) ?
    C4 C3 H3 . . 119.4 ?
    C2 C3 H3 . . 119.4 ?
    C3 C4 C5 . . 118.3(3) ?
    C3 C4 C16 . . 120.5(3) ?
    C5 C4 C16 . . 121.2(3) ?
    C4 C5 C6 . . 121.5(3) ?
    C4 C5 H5 . . 119.3 ?
    C6 C5 H5 . . 119.3 ?
    C1 C6 C5 . . 119.1(3) ?
    C1 C6 H6 . . 120.5 ?
    C5 C6 H6 . . 120.5 ?
    N1 C7 C8 . . 114.6(2) ?
    N1 C7 H7A . . 108.6 ?
    C8 C7 H7A . . 108.6 ?
    N1 C7 H7B . . 108.6 ?
    C8 C7 H7B . . 108.6 ?
    H7A C7 H7B . . 107.6 ?
    O3 C8 N2 . . 124.6(2) ?
    O3 C8 C7 . . 119.3(2) ?
    N2 C8 C7 . . 116.0(2) ?
    N3 C9 C10 . . 121.9(2) ?
    N3 C9 H9 . . 119.1 ?
    C10 C9 H9 . . 119.1 ?
    C15 C10 C11 . . 119.5(2) ?
    C15 C10 C9 . . 118.1(2) ?
    C11 C10 C9 . . 122.4(2) ?
    C12 C11 C10 . . 120.2(2) ?
    C12 C11 H11 . . 119.9 ?
    C10 C11 H11 . . 119.9 ?
    C11 C12 C13 . . 120.7(2) ?
    C11 C12 H12 . . 119.7 ?
    C13 C12 H12 . . 119.7 ?
    C14 C13 C12 . . 118.7(2) ?
    C14 C13 H13 . . 120.6 ?
    C12 C13 H13 . . 120.6 ?
    C13 C14 C15 . . 121.5(2) ?
    C13 C14 Cl1 . . 119.37(18) ?
    C15 C14 Cl1 . . 119.12(19) ?
    C14 C15 C10 . . 119.4(2) ?
    C14 C15 H15 . . 120.3 ?
    C10 C15 H15 . . 120.3 ?
    C4 C16 H16A . . 109.5 ?
    C4 C16 H16B . . 109.5 ?
    H16A C16 H16B . . 109.5 ?
    C4 C16 H16C . . 109.5 ?
    H16A C16 H16C . . 109.5 ?
    H16B C16 H16C . . 109.5 ?
    H41 O4 H42 . . 110(3) ?
loop_
    _geom_torsion_atom_site_label_1
    _geom_torsion_atom_site_label_2
    _geom_torsion_atom_site_label_3
    _geom_torsion_atom_site_label_4
    _geom_torsion_site_symmetry_1
    _geom_torsion_site_symmetry_2
    _geom_torsion_site_symmetry_3
    _geom_torsion_site_symmetry_4
    _geom_torsion
    _geom_torsion_publ_flag
    O2 S1 N1 C7 . . . . -56.6(2) ?
    O1 S1 N1 C7 . . . . 174.9(2) ?
    C1 S1 N1 C7 . . . . 58.4(2) ?
    C8 N2 N3 C9 . . . . 176.0(2) ?
    O2 S1 C1 C2 . . . . 15.1(3) ?
    O1 S1 C1 C2 . . . . 147.0(2) ?
    N1 S1 C1 C2 . . . . -99.8(2) ?
    O2 S1 C1 C6 . . . . -168.5(2) ?
    O1 S1 C1 C6 . . . . -36.5(3) ?
    N1 S1 C1 C6 . . . . 76.6(2) ?
    C6 C1 C2 C3 . . . . -0.5(4) ?
    S1 C1 C2 C3 . . . . 175.8(2) ?
    C1 C2 C3 C4 . . . . 0.8(5) ?
    C2 C3 C4 C5 . . . . -0.4(5) ?
    C2 C3 C4 C16 . . . . -179.4(3) ?
    C3 C4 C5 C6 . . . . -0.4(5) ?
    C16 C4 C5 C6 . . . . 178.7(3) ?
    C2 C1 C6 C5 . . . . -0.2(4) ?
    S1 C1 C6 C5 . . . . -176.6(2) ?
    C4 C5 C6 C1 . . . . 0.6(5) ?
    S1 N1 C7 C8 . . . . 132.0(2) ?
    N3 N2 C8 O3 . . . . 3.4(4) ?
    N3 N2 C8 C7 . . . . -174.1(2) ?
    N1 C7 C8 O3 . . . . 165.3(3) ?
    N1 C7 C8 N2 . . . . -17.0(4) ?
    N2 N3 C9 C10 . . . . -176.7(2) ?
    N3 C9 C10 C15 . . . . -172.1(2) ?
    N3 C9 C10 C11 . . . . 9.9(4) ?
    C15 C10 C11 C12 . . . . -0.6(4) ?
    C9 C10 C11 C12 . . . . 177.4(2) ?
    C10 C11 C12 C13 . . . . 0.6(4) ?
    C11 C12 C13 C14 . . . . 0.0(4) ?
    C12 C13 C14 C15 . . . . -0.5(4) ?
    C12 C13 C14 Cl1 . . . . 179.4(2) ?
    C13 C14 C15 C10 . . . . 0.4(4) ?
    Cl1 C14 C15 C10 . . . . -179.45(19) ?
    C11 C10 C15 C14 . . . . 0.1(4) ?
    C9 C10 C15 C14 . . . . -177.9(2) ?
loop_
    _geom_hbond_atom_site_label_D
    _geom_hbond_atom_site_label_H
    _geom_hbond_atom_site_label_A
    _geom_hbond_site_symmetry_A
    _geom_hbond_distance_DH
    _geom_hbond_distance_HA
    _geom_hbond_distance_DA
    _geom_hbond_angle_DHA
    O4 H41 O3 . 0.85(3) 1.94(3) 2.752(3) 159(3)
    O4 H42 O1 2_655 0.85(3) 2.60(3) 3.274(3) 138(3)
    N1 H1N O4 4_566 0.84(3) 2.06(3) 2.895(4) 171(3)
    N2 H2N O4 2_645 0.84(2) 2.29(2) 3.107(3) 167(2)
    C13 H13 O2 3_655 0.93 2.47 3.366(3) 161
    C15 H15 O3 2_645 0.93 2.59 3.450(3) 155
data_global
_journal_date_recd_electronic     2015-04-26
_journal_date_accepted     2015-04-29
_journal_name_full     'Acta Crystallographica, Section E'
_journal_year     2015
_journal_volume     71
_journal_issue      6
_journal_page_first     602
_journal_page_last     605
_journal_paper_category     GO
_journal_paper_doi     10.1107/S2056989015008506
_journal_coeditor_code     SU5128
_publ_contact_author     'Prof. B. Thimme Gowda'
_publ_contact_author_email     gowdabt@yahoo.com
_publ_contact_author_fax     '91 080 22961001'
_publ_contact_author_phone     '91 080 23396008'
_publ_section_title
;\
Crystal structure of
(<i>E</i>)-<i>N</i>-{2-[2-(3-chlorobenzylidene)hydrazinyl]-2-oxoethyl}-4-\
methylbenzenesulfonamide monohydrate
;
loop_
    _publ_author_name
    _publ_author_address
    'H. Purandara'
; Department of Chemistry
  Mangalore University
  Mangalagangotri 574 199
  Mangalore, India
;
    'Sabine Foro'
; Institute of Materials Science
  Darmstadt University of Technology
  Alarich-Weiss-Strasse 2
  D-64287 Darmstadt, Germany
;
    'B. Thimme Gowda'
;
Department of Chemistry
 Mangalore University
 Mangalagangotri 574 199,
 Mangalore, India
Bangalore University
 Jnanabharati, Bangalore 560 056, India
;
_publ_section_synopsis
;
The title arylsulfonyl glycinyl hydrazone Schiff base compound crystallizes as
a monohydrate. In the crystal, a series of O---H...O and N---H...O hydrogen
bonds leads to the formation of corrugated sheets lying parallel to (100).
;
