# Supplementary material for: Crystal structure of (E)-N-{2-[2-(3-chloro­benzyl­idene)hydrazin­yl]-2-oxoeth­yl}-4-methyl­benzene­sulfonamide monohydrate
Source: Acta Crystallogr E Crystallogr Commun. 2015 May 9;71(Pt 6):602–5. doi: 10.1107/S2056989015008506 (PMC4459383; doi:10.1107/S2056989015008506)
Supplement: Supplementary file 2 [file e-71-00602-Isup2.hkl]

# 
# h,k,l, Fc-squared, Fo-squared, sigma(Fo-squared) and status flag 
# 
data_I
_shelx_title ' GSH8M IN P2(1)/C' 
_shelx_refln_list_code          4 
_shelx_F_calc_maximum      258.50 
_exptl_crystal_F_000       800.00 
_reflns_d_resolution_high  0.8300 
 
loop_ 
 _symmetry_equiv_pos_as_xyz 
 'x, y, z' 
 '-x, y+1/2, -z+1/2' 
 '-x, -y, -z' 
 'x, -y-1/2, z-1/2' 
 
_cell_length_a    12.5760 
_cell_length_b    12.7690 
_cell_length_c    12.4810 
_cell_angle_alpha  90.000 
_cell_angle_beta  115.580 
_cell_angle_gamma  90.000 
 
_shelx_F_squared_multiplier     1.000 
 
loop_ 
 _refln_index_h 
 _refln_index_k 
 _refln_index_l 
 _refln_F_squared_calc 
 _refln_F_squared_meas 
 _refln_F_squared_sigma 
 _refln_observed_status 
   2   0   0     3830.67     3853.62     19.18 o 
   3   0   0       62.94       76.70      2.55 o 
   4   0   0       67.25       63.70      7.14 o 
   5   0   0      175.87      180.03      2.99 o 
   6   0   0      890.33      952.24      8.64 o 
   7   0   0        6.00        3.92      1.64 o 
   8   0   0      138.50      174.85     29.59 o 
   9   0   0      203.11      207.09     12.56 o 
  10   0   0       46.77       32.14      9.22 o 
  11   0   0        0.02       -4.30      8.91 o 
  12   0   0       18.93        7.43      8.63 o 
  13   0   0       57.22       42.39     10.51 o 
   2   1   0       12.54       14.69      0.91 o 
   3   1   0      127.35      151.05      2.11 o 
   4   1   0     2036.77     1945.40     19.51 o 
   5   1   0     1907.79     1887.50     16.80 o 
   6   1   0       96.07       91.11      1.94 o 
   7   1   0        6.10        2.40      1.49 o 
   8   1   0      155.41      152.40      5.66 o 
   9   1   0       72.30       54.74      4.98 o 
  10   1   0       33.76       28.58      7.07 o 
  11   1   0       19.16       17.09      6.70 o 
  12   1   0        1.79        3.93      6.44 o 
  13   1   0        0.07       -6.83      6.83 o 
   0   2   0    17045.16    17306.98     61.86 o 
   1   2   0        1.49       17.54      0.80 o 
   2   2   0    13849.75    13559.39     90.64 o 
   3   2   0     2017.58     2112.09     15.46 o 
   4   2   0     3994.52     3899.59     12.66 o 
   5   2   0        7.89        7.68      0.99 o 
   6   2   0       62.12       60.62      3.34 o 
   7   2   0       66.08       70.33      3.03 o 
   8   2   0       18.83       15.46      3.48 o 
   9   2   0       99.08      105.56      5.33 o 
  10   2   0      496.20      414.03     15.44 o 
  11   2   0        7.28        1.61      6.92 o 
  12   2   0       24.63       28.22      7.76 o 
  13   2   0        0.02       -8.29      8.29 o 
   1   3   0        5.26        4.01      0.87 o 
   2   3   0    13159.94    13227.58     39.77 o 
   3   3   0      971.42     1040.63      9.52 o 
   4   3   0       43.87       57.70      1.89 o 
   5   3   0      799.27      844.83     17.52 o 
   6   3   0      248.76      317.58      4.82 o 
   7   3   0      707.88      815.30     11.13 o 
   8   3   0        0.12       -0.16      2.46 o 
   9   3   0       31.19       27.51      7.74 o 
  10   3   0       38.49       31.07      5.37 o 
  11   3   0      123.95      115.34      8.81 o 
  12   3   0       15.58       14.02      6.73 o 
  13   3   0        4.70        7.04      7.38 o 
   0   4   0     7923.51     7862.35     56.31 o 
   1   4   0      267.54      291.69      2.97 o 
   2   4   0     8699.56     8621.11     52.60 o 
   3   4   0      448.60      425.56      7.21 o 
   4   4   0       18.08       20.51      1.84 o 
   5   4   0      408.26      432.49     10.47 o 
   6   4   0     3578.24     3690.66     18.71 o 
   7   4   0       16.52       12.20      2.57 o 
   8   4   0      314.77      304.41      6.08 o 
   9   4   0      158.86      136.29      6.53 o 
  10   4   0       38.46       29.37      5.43 o 
  11   4   0       37.20       30.08      5.36 o 
  12   4   0        1.81       -3.73      6.75 o 
  13   4   0       12.68        4.70     10.28 o 
   1   5   0      684.53      637.41      9.14 o 
   2   5   0     1460.90     1416.91      6.35 o 
   3   5   0      650.81      614.51      4.47 o 
   4   5   0     2393.02     2375.86     20.99 o 
   5   5   0      175.80      211.17      5.04 o 
   6   5   0        6.22        3.09      2.40 o 
   7   5   0       46.36       45.59      6.24 o 
   8   5   0       18.48       19.28      3.29 o 
   9   5   0      176.49      159.50      6.98 o 
  10   5   0       75.32       55.86      5.57 o 
  11   5   0       66.67       70.95      6.51 o 
  12   5   0       63.47       72.39      6.87 o 
   0   6   0      598.94      553.86      6.56 o 
   1   6   0      239.33      243.93      3.23 o 
   2   6   0     1172.84     1111.74     11.28 o 
   3   6   0        8.80        7.61      1.29 o 
   4   6   0      776.37      814.98      6.13 o 
   5   6   0      251.07      242.86      3.91 o 
   6   6   0        1.05       -1.56      2.21 o 
   7   6   0        9.26        8.19      2.75 o 
   8   6   0       40.19       42.55      3.45 o 
   9   6   0       13.74       14.59      4.17 o 
  10   6   0       24.05       10.31      5.20 o 
  11   6   0       45.70       43.66      5.96 o 
  12   6   0        9.10        1.99      5.97 o 
   1   7   0       47.28       33.57      1.91 o 
   2   7   0      750.51      741.04     11.02 o 
   3   7   0      153.87      153.58      4.10 o 
   4   7   0      673.61      677.35      7.75 o 
   5   7   0      144.06      162.25      5.74 o 
   6   7   0      266.34      260.76      6.31 o 
   7   7   0        0.05        2.23      2.77 o 
   8   7   0        1.18       -2.39      3.06 o 
   9   7   0       30.76       33.78      4.03 o 
  10   7   0        0.78       -2.21      4.04 o 
  11   7   0       27.51       33.00      5.65 o 
  12   7   0       75.92       88.72     10.08 o 
   0   8   0      760.69      716.50     17.93 o 
   1   8   0       89.49       99.48      3.83 o 
   2   8   0        5.42        4.01      1.89 o 
   3   8   0     1979.11     1989.47     14.04 o 
   4   8   0     1303.33     1300.94     23.03 o 
   5   8   0       87.40       86.76      4.25 o 
   6   8   0       11.07        9.88      3.54 o 
   7   8   0       23.30       22.49      4.44 o 
   8   8   0        9.57        9.18      3.97 o 
   9   8   0        1.70        5.46      4.47 o 
  10   8   0        0.01       -6.44      7.00 o 
  11   8   0        2.60        1.62      9.12 o 
   1   9   0        0.82       -0.19      2.22 o 
   2   9   0      527.83      549.99     11.04 o 
   3   9   0      137.18      122.37      4.93 o 
   4   9   0       64.41       60.02      4.02 o 
   5   9   0       94.30       86.23      6.24 o 
   6   9   0      461.21      470.72      9.52 o 
   7   9   0       93.95      110.56      6.11 o 
   8   9   0       21.16       26.67      4.79 o 
   9   9   0       81.36      101.54      6.58 o 
  10   9   0        7.26        8.45      6.41 o 
  11   9   0       25.61       22.72     10.28 o 
   0  10   0       51.72       47.45      4.92 o 
   1  10   0       69.31       58.75      4.18 o 
   2  10   0       11.73        8.92      3.27 o 
   3  10   0       24.11       19.40      3.24 o 
   4  10   0      114.46      115.81      6.44 o 
   5  10   0       19.47       11.37      3.62 o 
   6  10   0      409.73      418.27      9.43 o 
   7  10   0       25.03       26.46      4.79 o 
   8  10   0       36.64       41.82      5.14 o 
   9  10   0        1.47        1.05      5.06 o 
  10  10   0        4.78       -3.79     21.40 o 
   1  11   0       18.38       21.63      3.96 o 
   2  11   0      345.78      337.95      8.30 o 
   3  11   0      617.41      623.30     13.58 o 
   4  11   0        1.08        0.53      4.39 o 
   5  11   0        7.26        8.51      4.43 o 
   6  11   0       12.34       12.65      4.52 o 
   7  11   0       10.36       -2.02      4.15 o 
   8  11   0       62.65       59.10      7.11 o 
   9  11   0        2.41       -0.53      5.19 o 
   0  12   0      217.26      229.27     34.52 o 
   1  12   0       44.94       49.98      4.37 o 
   2  12   0      130.41      121.61      6.73 o 
   3  12   0      561.18      549.52     13.17 o 
   4  12   0      237.17      222.60      9.41 o 
   5  12   0        5.57        0.71      4.54 o 
   6  12   0        8.77        3.67      5.07 o 
   7  12   0       23.21       22.79      4.88 o 
   8  12   0        0.07       -4.88      4.88 o 
   1  13   0      246.95      228.47     11.46 o 
   2  13   0      178.71      172.81      6.33 o 
   3  13   0       37.32       31.88      5.25 o 
   4  13   0      173.50      163.93      8.84 o 
   5  13   0       54.07       51.19      5.67 o 
   6  13   0       23.64       20.25      6.43 o 
   7  13   0        1.12       -5.06      6.48 o 
   0  14   0      317.39      345.99     28.47 o 
   1  14   0        9.79        6.11      5.21 o 
   2  14   0       21.88       26.29      5.41 o 
   3  14   0        0.43        2.90      4.96 o 
   4  14   0       44.12       46.38      5.57 o 
   5  14   0      140.16      150.01      9.04 o 
   1  15   0       69.04       71.73      8.22 o 
   2  15   0       29.55       33.89     12.57 o 
   3  15   0        2.46        2.08      7.08 o 
 -14   1   1        0.34       -6.90      6.90 o 
 -13   1   1        1.43      -14.47     14.80 o 
 -12   1   1       37.56       20.19      7.52 o 
 -11   1   1       38.67       36.69      7.58 o 
 -10   1   1      242.83      263.40      9.83 o 
  -9   1   1       11.05       16.44      3.61 o 
  -8   1   1       18.94       16.79      3.30 o 
  -7   1   1        0.07        1.08      1.49 o 
  -6   1   1        1.95        3.37      1.33 o 
  -5   1   1        0.62        1.24      1.09 o 
  -4   1   1     1132.06     1138.87     12.96 o 
  -3   1   1     2626.78     2646.78     47.81 o 
  -2   1   1     9722.17     9580.89     55.36 o 
   1   1   1      122.56      106.42      1.88 o 
   2   1   1     2150.78     2146.89      9.41 o 
   3   1   1      765.89      772.58      4.12 o 
   4   1   1     1860.94     1809.56     17.21 o 
   5   1   1       20.26       13.23      1.75 o 
   6   1   1       45.44       50.35      2.24 o 
   7   1   1      376.40      370.14      5.15 o 
   8   1   1       13.11       10.71      3.38 o 
   9   1   1       74.29       66.58      6.85 o 
  10   1   1        5.97        4.34      6.05 o 
  11   1   1       11.26        2.43      6.72 o 
  12   1   1        0.81       -6.73      6.73 o 
  13   1   1       33.09       36.38      8.21 o 
 -13   2   1       20.84       17.90      8.55 o 
 -12   2   1        4.13        7.98      6.91 o 
 -11   2   1       27.86       19.81      7.13 o 
 -10   2   1       11.75       10.88      4.59 o 
  -9   2   1      158.02      155.01      4.51 o 
  -8   2   1      409.32      435.75      6.45 o 
  -7   2   1       15.18        6.04      1.84 o 
  -6   2   1      241.11      260.92      3.77 o 
  -5   2   1      384.02      383.21      6.61 o 
  -4   2   1       87.42       94.74      1.93 o 
  -3   2   1    17881.75    17240.88     75.89 o 
  -2   2   1     1214.52     1143.62      9.04 o 
  -1   2   1     4619.95     4341.49     19.24 o 
   0   2   1        9.62       16.68      0.68 o 
   1   2   1      486.21      484.73      5.19 o 
   2   2   1    10544.22    10607.08     35.18 o 
   3   2   1     1220.68     1158.48      8.07 o 
   4   2   1       79.83       83.63      2.00 o 
   5   2   1       27.35       35.86      3.23 o 
   6   2   1      540.89      546.60      5.94 o 
   7   2   1      321.13      315.16      8.61 o 
   8   2   1      182.05      166.62      7.99 o 
   9   2   1       28.17       20.81      4.11 o 
  10   2   1        9.58       -1.85      6.57 o 
  11   2   1      139.82      122.93      8.70 o 
  12   2   1       22.27       23.97      7.70 o 
  13   2   1        0.00       -3.57      8.16 o 
 -13   3   1        0.27        7.96      7.74 o 
 -12   3   1        7.05       -0.70      6.73 o 
 -11   3   1       26.42       21.24      5.43 o 
 -10   3   1       18.71       10.62      4.80 o 
  -9   3   1        0.13       -2.69      2.88 o 
  -8   3   1      141.89      152.07      6.16 o 
  -7   3   1     1633.73     1609.97     18.29 o 
  -6   3   1      347.33      320.72      5.05 o 
  -5   3   1     1859.66     1982.66     32.87 o 
  -4   3   1     2777.46     2663.33     11.79 o 
  -3   3   1      488.53      518.06      5.06 o 
  -2   3   1      731.23      730.56      7.76 o 
  -1   3   1      199.24      167.67      2.08 o 
   0   3   1     3166.99     3388.94     18.87 o 
   1   3   1    20072.30    19384.89     48.55 o 
   2   3   1     1359.92     1484.63     12.22 o 
   3   3   1        0.55        3.92      1.13 o 
   4   3   1     1240.49     1271.61      9.97 o 
   5   3   1      177.36      165.71      3.08 o 
   6   3   1        0.01       -0.90      1.69 o 
   7   3   1       83.72       84.18      2.81 o 
   8   3   1      570.70      583.25     10.31 o 
   9   3   1       31.51       36.66      4.77 o 
  10   3   1        2.89       -3.82      4.76 o 
  11   3   1       11.46        5.96      6.54 o 
  12   3   1        7.16        1.89      6.68 o 
 -13   4   1       68.04       83.72      9.23 o 
 -12   4   1       40.14       35.31      6.07 o 
 -11   4   1       20.62       13.25      5.35 o 
 -10   4   1        7.72        2.69      4.97 o 
  -9   4   1       35.25       41.26      3.73 o 
  -8   4   1        1.40        2.36      2.80 o 
  -7   4   1      158.65      131.79      4.09 o 
  -6   4   1      472.67      492.03      9.12 o 
  -5   4   1      103.77      140.66      3.58 o 
  -4   4   1      391.64      434.99      4.43 o 
  -3   4   1      125.23      149.51      2.14 o 
  -2   4   1     1064.18     1037.25      9.49 o 
  -1   4   1      279.46      268.99      3.65 o 
   0   4   1       13.36       15.57      1.13 o 
   1   4   1     8613.04     8515.61     31.77 o 
   2   4   1     1686.37     1674.20     11.14 o 
   3   4   1     4708.49     4962.38     41.45 o 
   4   4   1       42.92       60.45      2.37 o 
   5   4   1       85.69       82.72      2.90 o 
   6   4   1       54.67       55.82      2.82 o 
   7   4   1        9.44        6.70      2.23 o 
   8   4   1      155.02      145.39      6.16 o 
   9   4   1      247.73      260.15      8.14 o 
  10   4   1        1.26        3.89      5.28 o 
  11   4   1       20.32       10.99      7.18 o 
  12   4   1        9.37        1.16      6.89 o 
 -13   5   1       11.70        5.98      7.18 o 
 -12   5   1        2.86        6.49      5.05 o 
 -11   5   1       12.45       11.50      5.36 o 
 -10   5   1        1.34       -1.93      4.98 o 
  -9   5   1       32.66       29.09      3.75 o 
  -8   5   1      110.20      106.91      4.55 o 
  -7   5   1       12.28       10.73      2.73 o 
  -6   5   1      221.89      209.25      8.17 o 
  -5   5   1      158.45      192.57      3.70 o 
  -4   5   1     2456.79     2308.72     22.51 o 
  -3   5   1      243.02      292.40      3.10 o 
  -2   5   1     1598.97     1614.78     11.41 o 
  -1   5   1        2.99        9.24      1.15 o 
   0   5   1       15.79       18.90      1.34 o 
   1   5   1     2242.87     2217.17     19.43 o 
   2   5   1      177.90      162.28      2.02 o 
   3   5   1      147.41      109.48      2.51 o 
   4   5   1     1579.31     1729.96     20.95 o 
   5   5   1      387.80      398.01      5.69 o 
   6   5   1      225.08      220.87      5.86 o 
   7   5   1       95.74       92.98      3.39 o 
   8   5   1        1.03        1.95      4.40 o 
   9   5   1       14.81        5.82      4.54 o 
  10   5   1       21.96       15.71      5.02 o 
  11   5   1       37.58       25.88      5.33 o 
  12   5   1        1.39        8.00      9.98 o 
 -12   6   1       28.58       37.24      5.93 o 
 -11   6   1       22.09       20.87      5.29 o 
 -10   6   1       29.71       25.76      4.18 o 
  -9   6   1      228.27      257.63      7.83 o 
  -8   6   1      149.43      142.87      6.39 o 
  -7   6   1       25.15       21.32      2.92 o 
  -6   6   1      256.54      262.01      4.74 o 
  -5   6   1       40.61       38.27      2.32 o 
  -4   6   1      141.00      148.21      2.50 o 
  -3   6   1      169.55      193.40      4.86 o 
  -2   6   1      433.48      454.54      5.69 o 
  -1   6   1      237.13      232.81      4.31 o 
   0   6   1     1043.98     1143.25     14.31 o 
   1   6   1      337.35      342.74      3.74 o 
   2   6   1       32.84       21.36      1.44 o 
   3   6   1     5052.82     5252.45     63.81 o 
   4   6   1     1305.03     1248.87     18.72 o 
   5   6   1      173.38      162.80      3.45 o 
   6   6   1      976.79      988.18     16.20 o 
   7   6   1      297.88      321.35      9.48 o 
   8   6   1       19.31       16.09      4.39 o 
   9   6   1       65.16       75.12      5.73 o 
  10   6   1        2.31       -1.19      5.45 o 
  11   6   1       11.48        4.40      5.62 o 
  12   6   1        1.90       -6.24      6.24 o 
 -12   7   1        5.05       15.79      6.95 o 
 -11   7   1        0.70       -0.69      4.84 o 
 -10   7   1       35.68       32.42      3.80 o 
  -9   7   1       25.18       26.36      3.42 o 
  -8   7   1      244.42      243.33      6.09 o 
  -7   7   1      877.00      904.01     26.89 o 
  -6   7   1      277.68      297.00      6.64 o 
  -5   7   1      335.65      333.60      6.31 o 
  -4   7   1       36.08       32.09      2.88 o 
  -3   7   1        6.86        3.76      1.70 o 
  -2   7   1       66.93       62.67      2.48 o 
  -1   7   1     1495.01     1535.81     30.50 o 
   0   7   1       57.89       46.89      2.11 o 
   1   7   1     1521.18     1600.97     17.65 o 
   2   7   1      465.45      347.70      4.09 o 
   3   7   1     3422.79     3551.35     51.83 o 
   4   7   1      151.46      129.34      6.31 o 
   5   7   1     1240.89     1200.81     24.62 o 
   6   7   1      480.37      450.14     13.26 o 
   7   7   1      637.01      642.22      9.89 o 
   8   7   1      148.20      156.13      8.66 o 
   9   7   1       26.39       25.18      4.35 o 
  10   7   1        7.50        6.91      4.78 o 
  11   7   1       14.48       21.90     10.02 o 
 -12   8   1        8.56       10.59      6.86 o 
 -11   8   1       21.30       24.93     18.35 o 
 -10   8   1        4.90        8.83      4.96 o 
  -9   8   1       45.86       41.49      5.53 o 
  -8   8   1        0.37        0.76      4.09 o 
  -7   8   1      287.11      302.81      6.79 o 
  -6   8   1       27.12       33.74      3.88 o 
  -5   8   1      207.29      209.22      5.36 o 
  -4   8   1       74.29       68.07      3.62 o 
  -3   8   1     1294.35     1266.60     15.48 o 
  -2   8   1      121.48      109.00      3.22 o 
  -1   8   1        0.78        0.43      1.98 o 
   0   8   1      575.00      554.14     11.28 o 
   1   8   1      228.63      227.64      3.90 o 
   2   8   1      501.25      499.39     11.46 o 
   3   8   1       11.90        9.74      2.68 o 
   4   8   1      626.59      568.66     12.35 o 
   5   8   1       47.42       33.35      3.58 o 
   6   8   1        1.50       -0.05      4.21 o 
   7   8   1       14.19        8.85      4.12 o 
   8   8   1       87.77      118.98      7.15 o 
   9   8   1       29.95       43.54      9.26 o 
  10   8   1        1.68        0.85      6.16 o 
  11   8   1       48.75       50.07      8.42 o 
 -11   9   1        7.36        7.39      7.14 o 
 -10   9   1       34.01       48.52      5.81 o 
  -9   9   1        0.45        0.57      5.58 o 
  -8   9   1      130.70      130.36      6.36 o 
  -7   9   1      322.57      343.67     10.07 o 
  -6   9   1      353.88      379.37      7.67 o 
  -5   9   1        1.01       -3.11      3.11 o 
  -4   9   1        8.79        4.30      3.58 o 
  -3   9   1      109.22       89.40      4.59 o 
  -2   9   1      199.23      205.78      6.04 o 
  -1   9   1      320.94      285.90      5.60 o 
   0   9   1      435.05      461.70     12.46 o 
   1   9   1        2.39        4.33      2.45 o 
   2   9   1       76.52       77.34      3.46 o 
   3   9   1      729.06      760.11      8.05 o 
   4   9   1     1314.77     1290.73     18.12 o 
   5   9   1      627.49      630.10     10.64 o 
   6   9   1      228.57      235.62      7.45 o 
   7   9   1      149.77      148.77      9.46 o 
   8   9   1       38.51       38.77      4.89 o 
   9   9   1        2.01       -3.88      6.63 o 
  10   9   1       10.51       13.76     11.12 o 
 -10  10   1       26.57       34.07      5.91 o 
  -9  10   1        0.20       -6.32      6.32 o 
  -8  10   1        1.85       -4.24      4.49 o 
  -7  10   1        0.00        0.15      3.64 o 
  -6  10   1       52.78       53.39      4.31 o 
  -5  10   1       10.42        4.18      3.50 o 
  -4  10   1      422.85      433.81      8.86 o 
  -3  10   1      677.64      636.85     17.82 o 
  -2  10   1     1329.12     1349.42     24.25 o 
  -1  10   1     1578.06     1529.78     14.22 o 
   0  10   1     1449.12     1383.29     15.46 o 
   1  10   1      359.74      361.99     12.22 o 
   2  10   1       28.93       23.77      3.22 o 
   3  10   1      141.99      159.86      8.35 o 
   4  10   1       50.88       47.77      4.46 o 
   5  10   1        4.59        1.92      3.41 o 
   6  10   1        0.02       -4.39      4.39 o 
   7  10   1       49.59       51.82      5.28 o 
   8  10   1       10.44        6.01      5.27 o 
   9  10   1       36.61       45.56     18.64 o 
  -9  11   1        1.51       -4.24      4.98 o 
  -8  11   1        9.04        0.54      4.56 o 
  -7  11   1      169.78      159.96      6.80 o 
  -6  11   1       91.94       97.34      5.03 o 
  -5  11   1        7.18       10.21      4.80 o 
  -4  11   1        4.02        2.50      4.46 o 
  -3  11   1      481.51      467.63     10.81 o 
  -2  11   1      170.90      189.73      5.96 o 
  -1  11   1      900.87      918.13     18.99 o 
   0  11   1      802.83      795.89     15.53 o 
   1  11   1      162.80      153.94      5.42 o 
   2  11   1        4.04        0.94      3.35 o 
   3  11   1       71.30       69.92      4.98 o 
   4  11   1        2.47        6.69      3.95 o 
   5  11   1        2.83       -2.17      3.86 o 
   6  11   1        5.42       -1.15      4.39 o 
   7  11   1       21.86       18.84      6.59 o 
   8  11   1       38.87       34.77      5.82 o 
   9  11   1        4.49       -7.03      7.03 o 
  -8  12   1       18.78       19.17      5.07 o 
  -7  12   1        9.20       -2.58      4.96 o 
  -6  12   1      111.88      139.43      8.57 o 
  -5  12   1       23.17       30.49      5.41 o 
  -4  12   1       62.91       65.08      5.84 o 
  -3  12   1      171.65      167.58      7.03 o 
  -2  12   1      911.48      905.18     18.59 o 
  -1  12   1      576.49      499.63     20.26 o 
   0  12   1      316.03      324.91     10.83 o 
   1  12   1      573.56      566.26     32.01 o 
   2  12   1      141.42      139.35      7.56 o 
   3  12   1      420.20      440.10     18.81 o 
   4  12   1       12.53        5.70      4.28 o 
   5  12   1       41.73       47.84      7.80 o 
   6  12   1      137.33      144.77      7.12 o 
   7  12   1       29.97       28.73      5.17 o 
   8  12   1      110.05       94.39      6.82 o 
  -7  13   1        1.36       -5.62      6.53 o 
  -6  13   1        2.63        0.98      5.34 o 
  -5  13   1       99.38       90.89      6.41 o 
  -4  13   1      100.08      114.26      6.65 o 
  -3  13   1        3.35        1.81      4.62 o 
  -2  13   1       81.31       75.74      6.14 o 
  -1  13   1        0.73        2.92      4.45 o 
   0  13   1       19.73       20.22      5.13 o 
   1  13   1       70.29       62.21      4.69 o 
   2  13   1      205.79      199.54      7.52 o 
   3  13   1        5.60        0.40      4.69 o 
   4  13   1       11.39        9.02      4.87 o 
   5  13   1        0.33       -1.52      5.26 o 
   6  13   1       12.31       19.13      6.71 o 
  -6  14   1       63.49       69.84      6.47 o 
  -5  14   1        1.11       -5.22      5.22 o 
  -4  14   1       19.47       16.82      5.06 o 
  -3  14   1        1.06       -2.50      5.00 o 
  -2  14   1      396.73      389.18     38.54 o 
  -1  14   1      220.21      203.33      8.26 o 
   0  14   1        0.23        4.39      4.84 o 
   1  14   1       70.22       65.64      7.33 o 
   2  14   1       84.93       80.04      6.74 o 
   3  14   1       81.47       71.98      7.27 o 
   4  14   1      133.59      122.89     11.83 o 
   5  14   1       91.42       77.43      7.23 o 
  -3  15   1        1.83        1.24      6.76 o 
  -2  15   1        1.75       11.25      7.06 o 
  -1  15   1       79.89       82.76      7.96 o 
   0  15   1        0.19       10.37      5.16 o 
   1  15   1        0.70       -1.70      6.29 o 
   2  15   1       47.00       59.35      7.43 o 
 -14   0   2       20.16       23.04     11.52 o 
 -13   0   2       20.53       19.14     10.56 o 
 -12   0   2        7.76        8.88     10.07 o 
 -11   0   2       61.65       77.36     10.96 o 
 -10   0   2        5.41        8.55      3.33 o 
  -9   0   2       79.98       77.92      3.59 o 
  -8   0   2        6.16        0.82      1.98 o 
  -7   0   2      569.12      552.44     19.77 o 
  -6   0   2     1596.84     1526.45     13.44 o 
  -5   0   2      197.47      210.21      6.92 o 
  -4   0   2    24000.26    23131.06    474.18 o 
  -3   0   2    66822.79    58969.99   1508.61 o 
  -2   0   2       30.89       23.27      2.25 o 
  -1   0   2     7838.26     8063.07     23.54 o 
   0   0   2     2226.33     2255.18     14.79 o 
   1   0   2     3847.65     3875.13     41.05 o 
   2   0   2       18.20       16.35      1.90 o 
   3   0   2      974.37      969.56     13.69 o 
   4   0   2      974.61      921.64     22.05 o 
   5   0   2        0.78        4.73      1.79 o 
   6   0   2        8.63        9.85      3.32 o 
   7   0   2      510.89      456.74     68.66 o 
   8   0   2       31.51       29.19      8.07 o 
   9   0   2      595.60      599.18     19.70 o 
  10   0   2     1027.56     1121.91     28.30 o 
  11   0   2        0.76       -9.46      9.46 o 
  12   0   2       37.75       57.61     10.27 o 
 -14   1   2        1.02        0.99      8.13 o 
 -13   1   2       13.79       10.65      6.84 o 
 -12   1   2        0.88        2.80      6.20 o 
 -11   1   2       12.72       10.87      6.00 o 
 -10   1   2       69.12       66.58      5.88 o 
  -9   1   2        8.53        3.39      1.91 o 
  -8   1   2      484.50      484.06      5.38 o 
  -7   1   2      128.46      123.40      2.87 o 
  -6   1   2      229.80      225.81      4.94 o 
  -5   1   2     1858.89     1771.43      8.22 o 
  -4   1   2    13516.00    12735.23     74.23 o 
  -3   1   2    13923.01    13478.21     55.29 o 
  -2   1   2     1363.73     1254.45     24.23 o 
  -1   1   2     1238.32     1228.50     20.34 o 
   0   1   2     5978.45     6009.66     65.56 o 
   1   1   2      266.17      272.73      3.54 o 
   2   1   2     4844.11     4934.09     15.15 o 
   3   1   2      133.20      141.95      2.23 o 
   4   1   2      540.72      501.65      8.43 o 
   5   1   2     2269.04     2313.93     19.53 o 
   6   1   2      730.21      714.60      9.11 o 
   7   1   2       41.22       42.45      4.69 o 
   8   1   2      143.48      148.89     10.89 o 
   9   1   2      135.41      133.24      8.33 o 
  10   1   2       92.84       92.00      8.46 o 
  11   1   2        2.16       -0.02      7.15 o 
  12   1   2       77.71       68.54      8.19 o 
 -14   2   2        0.02        5.84      7.92 o 
 -13   2   2        5.68        1.68      7.80 o 
 -12   2   2       27.99       30.05      7.79 o 
 -11   2   2        3.59        4.07      4.63 o 
 -10   2   2       78.10       78.53      4.63 o 
  -9   2   2       63.60       61.97      3.48 o 
  -8   2   2       28.98       25.52      2.25 o 
  -7   2   2      305.32      258.47      6.14 o 
  -6   2   2        0.13        1.51      1.54 o 
  -5   2   2       71.00       68.36      2.01 o 
  -4   2   2     1760.98     1820.27     17.00 o 
  -3   2   2     2905.95     2838.08     18.82 o 
  -2   2   2       74.88       88.72      1.54 o 
  -1   2   2    21794.27    21164.13    226.57 o 
   0   2   2      163.25      155.06      1.52 o 
   1   2   2     2967.36     2810.85     17.32 o 
   2   2   2      876.72      883.40      8.48 o 
   3   2   2      747.37      668.43      7.87 o 
   4   2   2      139.42      132.96      3.90 o 
   5   2   2      477.01      455.19      5.31 o 
   6   2   2     1196.08     1184.40     15.39 o 
   7   2   2     1754.30     1692.23     11.47 o 
   8   2   2      150.03      150.39      5.88 o 
   9   2   2       15.63       24.81      6.33 o 
  10   2   2       21.47       19.47      5.97 o 
  11   2   2        4.53       -6.69      6.69 o 
  12   2   2       84.81       98.56      9.65 o 
 -14   3   2        7.25        7.38      8.47 o 
 -13   3   2        7.35        2.78      6.74 o 
 -12   3   2        3.07        0.63      4.73 o 
 -11   3   2       28.49       20.87      4.84 o 
 -10   3   2       64.25       77.87      4.40 o 
  -9   3   2      160.06      182.66      4.98 o 
  -8   3   2       22.74       35.57      2.94 o 
  -7   3   2      898.92      830.82      8.01 o 
  -6   3   2      114.17      118.00      3.54 o 
  -5   3   2      499.65      478.53     11.80 o 
  -4   3   2     3609.50     3558.06     29.47 o 
  -3   3   2      126.69      138.72      2.26 o 
  -2   3   2       70.18       56.24      2.29 o 
  -1   3   2     9693.34     9846.99     86.11 o 
   0   3   2      102.72      109.06      1.37 o 
   1   3   2     3769.96     3855.81      9.70 o 
   2   3   2     7095.75     6861.69     37.57 o 
   3   3   2      217.57      224.27      3.92 o 
   4   3   2     2652.66     2691.87     15.45 o 
   5   3   2       83.13       95.26      3.10 o 
   6   3   2      202.28      211.57      6.09 o 
   7   3   2       38.52       35.72      2.96 o 
   8   3   2      754.98      713.66     13.76 o 
   9   3   2       32.56       28.46      4.52 o 
  10   3   2        0.12       -6.19      6.19 o 
  11   3   2       11.49       -2.14      7.04 o 
  12   3   2        0.01       -6.09      8.01 o 
 -13   4   2       27.34       36.16      8.01 o 
 -12   4   2       19.97       24.48      5.58 o 
 -11   4   2       30.21       28.54      4.97 o 
 -10   4   2        4.94        6.51      3.41 o 
  -9   4   2      224.33      237.07      5.82 o 
  -8   4   2        5.54        3.74      2.78 o 
  -7   4   2       27.98       33.93      3.11 o 
  -6   4   2     3358.16     3282.24     14.90 o 
  -5   4   2     1227.00     1191.46     10.16 o 
  -4   4   2     2509.59     2490.37     17.20 o 
  -3   4   2      188.11      183.23      4.19 o 
  -2   4   2     1216.25     1244.17     14.89 o 
  -1   4   2      559.80      536.54      3.81 o 
   0   4   2     5409.51     5558.80     16.51 o 
   1   4   2     1126.17     1100.19      8.12 o 
   2   4   2      550.92      612.62      6.01 o 
   3   4   2     7456.68     7666.44     35.44 o 
   4   4   2      762.95      787.95     13.39 o 
   5   4   2      988.70      921.07      7.11 o 
   6   4   2      251.13      232.24      4.06 o 
   7   4   2        1.15       -0.55      2.67 o 
   8   4   2     1269.55     1267.48     14.79 o 
   9   4   2        0.00       -0.50      4.15 o 
  10   4   2        3.94       -3.18      4.74 o 
  11   4   2       36.85       29.44      7.70 o 
  12   4   2        0.48      -10.37     14.08 o 
 -13   5   2        5.08        9.57      5.30 o 
 -12   5   2        5.60        6.09      5.03 o 
 -11   5   2        5.69        7.27      4.95 o 
 -10   5   2       38.69       43.27      4.33 o 
  -9   5   2       71.16       58.16      4.17 o 
  -8   5   2       49.80       49.29      3.76 o 
  -7   5   2      443.37      444.49      7.89 o 
  -6   5   2        0.04       -1.51      2.04 o 
  -5   5   2        2.35        2.37      1.89 o 
  -4   5   2     1138.60     1026.12      6.93 o 
  -3   5   2     1052.85     1073.05     16.61 o 
  -2   5   2       98.39       79.20      2.44 o 
  -1   5   2      135.94      109.73      2.52 o 
   0   5   2      526.76      636.87      7.30 o 
   1   5   2       68.01       79.86      1.46 o 
   2   5   2      410.94      411.17      4.02 o 
   3   5   2     2857.04     3057.81     24.95 o 
   4   5   2       20.16       14.91      1.60 o 
   5   5   2       19.59       23.22      2.23 o 
   6   5   2       61.74       57.09      2.83 o 
   7   5   2        1.15       -0.55      2.87 o 
   8   5   2      206.07      233.45      7.52 o 
   9   5   2      132.55      117.99      6.45 o 
  10   5   2        0.18       -4.64      4.64 o 
  11   5   2       39.27       25.22      8.02 o 
 -13   6   2        0.08       12.76      7.02 o 
 -12   6   2        2.59        4.25      5.44 o 
 -11   6   2        0.00       -3.08      3.71 o 
 -10   6   2       26.52       25.57      4.14 o 
  -9   6   2       46.72       45.69      3.81 o 
  -8   6   2       15.23        5.04      3.08 o 
  -7   6   2      476.76      470.62      6.28 o 
  -6   6   2       97.10       72.44      3.16 o 
  -5   6   2      555.54      593.04      7.11 o 
  -4   6   2      874.87      837.23      9.39 o 
  -3   6   2      441.42      420.14      6.26 o 
  -2   6   2      132.41      137.96      3.32 o 
  -1   6   2      573.72      541.28      6.50 o 
   0   6   2      159.67      131.60      5.45 o 
   1   6   2     2588.78     2591.02     18.44 o 
   2   6   2      200.15      184.35      2.66 o 
   3   6   2        1.07        2.40      1.36 o 
   4   6   2        3.56        5.85      1.73 o 
   5   6   2      506.71      493.50      5.52 o 
   6   6   2       44.77       41.24      2.69 o 
   7   6   2      111.73      115.26      4.38 o 
   8   6   2        0.26       -0.23      2.96 o 
   9   6   2       68.25       72.78      5.66 o 
  10   6   2       24.33       12.22      7.47 o 
  11   6   2       39.16       30.65      6.08 o 
 -12   7   2        4.52       -0.18      8.60 o 
 -11   7   2        2.02       -1.62      3.95 o 
 -10   7   2        2.98       -0.81      3.44 o 
  -9   7   2        3.98        4.15      3.18 o 
  -8   7   2      231.31      237.53      6.12 o 
  -7   7   2      885.89      933.16     15.30 o 
  -6   7   2      152.53      143.46      3.61 o 
  -5   7   2      133.05      135.07      6.54 o 
  -4   7   2       13.96       12.32      1.94 o 
  -3   7   2      173.25      145.73      3.71 o 
  -2   7   2      406.54      465.56      5.93 o 
  -1   7   2       26.16       36.78      2.83 o 
   0   7   2      170.93      146.86      3.08 o 
   1   7   2        0.05        3.22      1.73 o 
   2   7   2        0.73        0.90      1.73 o 
   3   7   2      166.79      144.88      4.32 o 
   4   7   2      166.65      146.00      5.41 o 
   5   7   2      163.94      153.30      4.06 o 
   6   7   2        4.44        2.65      2.35 o 
   7   7   2        2.20        2.49      2.57 o 
   8   7   2      279.35      335.96      8.67 o 
   9   7   2      104.58       93.30      5.31 o 
  10   7   2       23.04       13.20      5.53 o 
  11   7   2       17.98       27.42      7.31 o 
 -12   8   2        3.13        8.40     10.89 o 
 -11   8   2        2.13        6.83      5.10 o 
 -10   8   2        9.43        8.05      4.53 o 
  -9   8   2        2.46        5.38      4.26 o 
  -8   8   2        0.76       -1.77      3.83 o 
  -7   8   2      391.86      421.24      7.49 o 
  -6   8   2     1324.10     1324.93     18.52 o 
  -5   8   2      347.25      347.00      6.58 o 
  -4   8   2      134.14      143.71      5.19 o 
  -3   8   2      582.61      546.33      8.31 o 
  -2   8   2       17.19       13.97      2.51 o 
  -1   8   2       88.73       89.57      3.13 o 
   0   8   2      979.04     1071.45      8.54 o 
   1   8   2     1839.89     1935.54     24.89 o 
   2   8   2       17.31       23.88      2.35 o 
   3   8   2       64.14       60.63      2.97 o 
   4   8   2        1.27       -2.84      2.84 o 
   5   8   2        4.00        0.29      3.78 o 
   6   8   2       95.34       90.12      5.34 o 
   7   8   2      126.20      138.35      7.56 o 
   8   8   2      173.08      191.35     22.90 o 
   9   8   2       18.11       20.40      7.15 o 
  10   8   2       19.26       15.52      7.47 o 
 -11   9   2       32.70       43.53      6.30 o 
 -10   9   2      182.49      207.32      9.02 o 
  -9   9   2       99.84       96.70     10.76 o 
  -8   9   2       16.77       17.62      4.12 o 
  -7   9   2        0.39        4.23      3.79 o 
  -6   9   2        3.20        5.20      3.38 o 
  -5   9   2        8.65        9.55      3.82 o 
  -4   9   2      185.05      179.94      6.09 o 
  -3   9   2      170.47      143.29      6.35 o 
  -2   9   2       49.60       54.65      3.00 o 
  -1   9   2     1814.05     1747.52     15.26 o 
   0   9   2       48.68       47.48      2.73 o 
   1   9   2       91.76       89.15      3.60 o 
   2   9   2      443.37      407.79      9.90 o 
   3   9   2       12.48        7.11      2.61 o 
   4   9   2      702.50      661.29     10.63 o 
   5   9   2      260.72      267.01      7.55 o 
   6   9   2       43.08       45.15      4.81 o 
   7   9   2       28.25       33.60      4.99 o 
   8   9   2       13.75       13.15      6.81 o 
   9   9   2       28.22       22.88     13.64 o 
  10   9   2        2.67        4.41     15.66 o 
 -11  10   2       14.84       18.91      6.02 o 
 -10  10   2       33.02       44.46      5.91 o 
  -9  10   2        0.00       -4.58      4.58 o 
  -8  10   2        1.07        3.70      4.09 o 
  -7  10   2        0.17        0.71      3.74 o 
  -6  10   2      187.78      183.31      5.91 o 
  -5  10   2      418.58      434.50      9.16 o 
  -4  10   2       57.12       61.00      4.85 o 
  -3  10   2        8.69       13.55      3.81 o 
  -2  10   2      540.77      513.49      9.79 o 
  -1  10   2        7.35        4.62      2.79 o 
   0  10   2       32.91       38.14      3.69 o 
   1  10   2      260.61      258.24      5.94 o 
   2  10   2        0.24        1.06      2.98 o 
   3  10   2     2107.52     2149.64     39.32 o 
   4  10   2       14.54       18.22      5.38 o 
   5  10   2       56.12       56.93      4.70 o 
   6  10   2       29.93       24.09      4.51 o 
   7  10   2        1.31       -2.77      4.71 o 
   8  10   2       44.25       42.63      7.77 o 
   9  10   2        1.26       -9.23     10.38 o 
 -10  11   2        2.67        1.12      5.22 o 
  -9  11   2       21.12       18.22      5.10 o 
  -8  11   2        6.30        7.59      4.00 o 
  -7  11   2        7.12        8.28      4.13 o 
  -6  11   2      582.21      591.94     13.77 o 
  -5  11   2      191.98      181.32      7.24 o 
  -4  11   2       22.06       13.35      4.42 o 
  -3  11   2       73.64       63.10      5.01 o 
  -2  11   2      168.54      160.98      5.30 o 
  -1  11   2       20.40       13.10      3.72 o 
   0  11   2      234.37      200.99      5.91 o 
   1  11   2      350.95      355.15     11.29 o 
   2  11   2       74.76       86.53      6.81 o 
   3  11   2       15.23       14.01      3.77 o 
   4  11   2        0.03       -2.95      4.09 o 
   5  11   2       38.03       40.79      4.64 o 
   6  11   2       53.33       51.78      5.18 o 
   7  11   2        5.54        6.89      5.17 o 
   8  11   2        4.18        7.06      7.04 o 
  -9  12   2       25.14       37.48      5.84 o 
  -8  12   2       17.83       10.45      5.19 o 
  -7  12   2       50.89       36.79      5.87 o 
  -6  12   2       34.17       30.94      5.34 o 
  -5  12   2        0.02       -1.59      5.07 o 
  -4  12   2        4.31        3.49      4.61 o 
  -3  12   2      223.77      223.19      7.28 o 
  -2  12   2       25.08       19.60      5.02 o 
  -1  12   2      441.23      431.78     11.39 o 
   0  12   2      491.09      484.00      8.65 o 
   1  12   2      305.46      280.04      8.04 o 
   2  12   2      150.07      150.54      6.22 o 
   3  12   2       10.25       11.21      3.92 o 
   4  12   2       81.05       84.99      7.33 o 
   5  12   2       53.06       57.14      5.63 o 
   6  12   2      125.21      121.45      7.04 o 
   7  12   2        4.16        0.20      5.08 o 
  -7  13   2       19.47       24.33      5.82 o 
  -6  13   2       28.32       29.97      5.45 o 
  -5  13   2      114.34      117.35      6.82 o 
  -4  13   2      426.88      452.86     11.31 o 
  -3  13   2      110.74       93.11      6.26 o 
  -2  13   2       86.57       64.07      7.25 o 
  -1  13   2      107.73      112.53      9.14 o 
   0  13   2       34.64       32.99      5.26 o 
   1  13   2      173.69      181.92      6.80 o 
   2  13   2        7.98        4.86      4.45 o 
   3  13   2        5.89        8.67      3.94 o 
   4  13   2       38.34       32.26      6.54 o 
   5  13   2      283.03      283.48     14.07 o 
   6  13   2       24.54       23.04      6.52 o 
  -6  14   2       59.98       59.10      6.21 o 
  -5  14   2        0.34       -4.73      5.23 o 
  -4  14   2       10.25        9.68      4.91 o 
  -3  14   2       38.99       28.34      7.44 o 
  -2  14   2        8.00        5.22      6.74 o 
  -1  14   2        6.86        7.68      5.04 o 
   0  14   2       18.14       23.14      5.33 o 
   1  14   2        2.96        6.52      4.06 o 
   2  14   2       27.76       35.43      5.05 o 
   3  14   2       11.97       11.66      5.02 o 
   4  14   2        8.15       -6.09     15.66 o 
  -3  15   2        0.14       -6.92     13.57 o 
  -2  15   2       12.86       21.85      6.71 o 
  -1  15   2       19.63       17.68     10.67 o 
   0  15   2      135.16      141.57      7.31 o 
   1  15   2       10.16       30.92      8.50 o 
 -14   1   3        5.57       13.03      7.11 o 
 -13   1   3      116.71      108.74     10.07 o 
 -12   1   3        0.07        1.63      7.49 o 
 -11   1   3      253.43      262.36      6.00 o 
 -10   1   3        1.30        1.81      2.78 o 
  -9   1   3        0.24       -1.55      2.07 o 
  -8   1   3        0.75       -1.47      1.84 o 
  -7   1   3      221.27      259.60      4.33 o 
  -6   1   3      410.16      435.64      4.47 o 
  -5   1   3      176.33      189.08      2.92 o 
  -4   1   3     1208.31     1194.90     17.67 o 
  -3   1   3     2984.52     2701.83     63.10 o 
  -2   1   3     1299.02     1381.63      9.00 o 
  -1   1   3     8344.81     8265.78     80.96 o 
   0   1   3      119.78       94.47      2.28 o 
   1   1   3    13210.90    13037.51     32.51 o 
   2   1   3      513.66      437.90      6.28 o 
   3   1   3     2844.30     2905.02     12.78 o 
   4   1   3     2269.40     2207.47     13.92 o 
   5   1   3      211.55      212.45      5.47 o 
   6   1   3      249.96      231.88      6.08 o 
   7   1   3       15.42       16.13      3.73 o 
   8   1   3      346.36      334.71     10.39 o 
   9   1   3        7.00       10.86      9.20 o 
  10   1   3       48.07       47.50     10.05 o 
  11   1   3      312.13      355.78     16.77 o 
  12   1   3      105.69       92.60      9.12 o 
 -14   2   3        4.22       24.10      8.83 o 
 -13   2   3        8.04       22.07      8.60 o 
 -12   2   3       10.88        6.33      6.79 o 
 -11   2   3      143.32      152.59      6.07 o 
 -10   2   3        3.78        2.51      3.13 o 
  -9   2   3       27.38       30.28      3.12 o 
  -8   2   3       29.52       25.69      2.22 o 
  -7   2   3     1207.02     1140.25     10.38 o 
  -6   2   3     2222.02     2239.45     17.21 o 
  -5   2   3       96.14      112.20      2.51 o 
  -4   2   3        7.32        4.58      1.48 o 
  -3   2   3     7492.40     7169.71     56.33 o 
  -2   2   3        0.26        1.86      1.37 o 
  -1   2   3      496.88      519.09      7.31 o 
   0   2   3     3317.37     3366.95     23.70 o 
   1   2   3     1313.52     1444.05     18.23 o 
   2   2   3     3338.42     3616.20     16.51 o 
   3   2   3       42.43       23.79      1.43 o 
   4   2   3     1201.61     1191.77     10.00 o 
   5   2   3     1058.92      985.43     10.83 o 
   6   2   3      388.11      369.26      8.03 o 
   7   2   3       34.21       41.85      4.28 o 
   8   2   3       16.81       19.18      6.64 o 
   9   2   3       96.56      105.65      7.83 o 
  10   2   3       38.37       31.37      6.66 o 
  11   2   3       38.44       29.28      7.55 o 
 -14   3   3        0.51        6.06      7.80 o 
 -13   3   3        0.45        9.67      7.04 o 
 -12   3   3        7.72       12.18      4.98 o 
 -11   3   3      136.66      141.82      8.33 o 
 -10   3   3       50.32       49.63      4.70 o 
  -9   3   3      522.36      504.08     14.12 o 
  -8   3   3        0.01        1.16      1.96 o 
  -7   3   3     2376.56     2232.70     12.86 o 
  -6   3   3     1230.60     1371.53     20.92 o 
  -5   3   3     1066.64     1082.48     23.04 o 
  -4   3   3        2.75        7.61      1.09 o 
  -3   3   3      970.59      924.19      7.92 o 
  -2   3   3     3927.75     3828.01     12.70 o 
  -1   3   3       33.53       45.90      1.49 o 
   0   3   3      103.15      108.54      1.66 o 
   1   3   3      255.05      245.85      2.15 o 
   2   3   3      227.77      232.39      3.46 o 
   3   3   3     2473.66     2481.14     23.93 o 
   4   3   3      221.61      240.51      4.90 o 
   5   3   3     2566.96     2538.38     29.35 o 
   6   3   3      429.46      431.32      8.58 o 
   7   3   3      120.23      115.11      4.33 o 
   8   3   3       44.33       48.07      4.89 o 
   9   3   3      289.76      308.59     14.61 o 
  10   3   3        0.07       -5.64     11.85 o 
  11   3   3      157.77      164.39     10.70 o 
 -14   4   3        0.30        7.86     10.43 o 
 -13   4   3       17.60       17.13      5.62 o 
 -12   4   3        0.02        1.64      5.34 o 
 -11   4   3        0.03        3.92      3.62 o 
 -10   4   3        3.82        3.50      3.53 o 
  -9   4   3      213.55      209.23      5.53 o 
  -8   4   3        3.94        3.53      2.95 o 
  -7   4   3      424.43      408.67      6.19 o 
  -6   4   3      109.76      103.26      2.67 o 
  -5   4   3      611.19      690.90      5.79 o 
  -4   4   3      216.95      257.12      6.03 o 
  -3   4   3       86.21       95.44      2.75 o 
  -2   4   3      237.70      217.17      3.22 o 
  -1   4   3       23.47       25.49      1.29 o 
   0   4   3     3762.09     3999.00     21.67 o 
   1   4   3     2367.51     2430.31      8.57 o 
   2   4   3      366.81      395.33      6.84 o 
   3   4   3      664.25      664.38      8.76 o 
   4   4   3     1039.92     1065.85      7.52 o 
   5   4   3       53.15       42.89      2.40 o 
   6   4   3       81.39       70.67      3.66 o 
   7   4   3      123.57      124.84      4.44 o 
   8   4   3        0.29        2.72      4.21 o 
   9   4   3       75.70       83.59      5.76 o 
  10   4   3       72.60       83.23     19.66 o 
  11   4   3        2.78        2.83      7.20 o 
 -13   5   3        0.84       -2.69      7.65 o 
 -12   5   3        0.14        3.52      3.90 o 
 -11   5   3        9.75        7.00      3.86 o 
 -10   5   3       34.99       41.04      4.24 o 
  -9   5   3      283.55      277.69      7.02 o 
  -8   5   3       25.06       26.07      2.99 o 
  -7   5   3      335.58      354.18      6.35 o 
  -6   5   3       74.25       72.14      2.87 o 
  -5   5   3     1747.63     1763.60     21.20 o 
  -4   5   3       47.71       46.27      2.85 o 
  -3   5   3      433.45      428.65      7.17 o 
  -2   5   3       36.17       49.27      2.23 o 
  -1   5   3      473.43      472.30      5.57 o 
   0   5   3     1805.03     2019.33     11.23 o 
   1   5   3      672.66      759.13      6.08 o 
   2   5   3      398.44      393.79      7.51 o 
   3   5   3      329.76      311.05      7.15 o 
   4   5   3       41.15       40.99      2.19 o 
   5   5   3      268.00      270.59      4.85 o 
   6   5   3      251.51      242.05      5.67 o 
   7   5   3       21.69       18.92      3.32 o 
   8   5   3      123.53      129.08      6.14 o 
   9   5   3       14.23       11.12      4.70 o 
  10   5   3       30.80       25.06      4.95 o 
  11   5   3       14.85       -0.46      9.28 o 
 -13   6   3        0.55        3.51      5.45 o 
 -12   6   3        8.27        1.33      4.01 o 
 -11   6   3       35.24       36.52      3.91 o 
 -10   6   3        3.06        5.29      3.30 o 
  -9   6   3      310.50      329.55      7.99 o 
  -8   6   3        8.60        6.54      3.00 o 
  -7   6   3      109.94       97.02      3.82 o 
  -6   6   3        5.65        3.60      2.28 o 
  -5   6   3       12.87       11.27      2.10 o 
  -4   6   3       14.92       28.74      2.82 o 
  -3   6   3     3916.40     3942.70     48.65 o 
  -2   6   3        6.80        2.33      1.74 o 
  -1   6   3      853.13      977.09     10.23 o 
   0   6   3     9889.52    10202.11     30.82 o 
   1   6   3     1946.82     1974.74     13.60 o 
   2   6   3      201.92      217.52      2.70 o 
   3   6   3     1368.92     1274.51     10.23 o 
   4   6   3       58.38       59.78      2.64 o 
   5   6   3       59.73       53.19      2.74 o 
   6   6   3      153.65      160.70      6.09 o 
   7   6   3        3.74        3.12      2.64 o 
   8   6   3        7.72        4.30      3.92 o 
   9   6   3        2.93       -0.11      4.57 o 
  10   6   3       16.08        4.37      5.31 o 
 -13   7   3        7.12        4.15     12.35 o 
 -12   7   3        0.30       -4.28      4.28 o 
 -11   7   3        4.84        3.72      3.52 o 
 -10   7   3       19.28       19.83      3.73 o 
  -9   7   3       46.13       34.97      4.16 o 
  -8   7   3        5.89        4.95      3.19 o 
  -7   7   3       37.64       35.61      3.36 o 
  -6   7   3        7.05        4.30      2.47 o 
  -5   7   3      433.41      430.04      7.30 o 
  -4   7   3      968.08      916.38      8.34 o 
  -3   7   3      984.91      986.08      9.21 o 
  -2   7   3      971.68     1090.77      8.94 o 
  -1   7   3      523.58      457.96      4.83 o 
   0   7   3       62.91       50.02      2.21 o 
   1   7   3      513.50      448.19      5.07 o 
   2   7   3     2041.92     2111.49     16.49 o 
   3   7   3       74.29       53.89      3.37 o 
   4   7   3      419.65      408.29      8.43 o 
   5   7   3      502.69      537.15      9.19 o 
   6   7   3      127.95      108.07      5.87 o 
   7   7   3        0.34       -1.29      2.67 o 
   8   7   3       37.50       36.34      3.49 o 
   9   7   3       34.56       29.51      5.59 o 
  10   7   3       18.20       16.47      7.10 o 
 -12   8   3        1.12        3.19      4.61 o 
 -11   8   3        0.33        5.75      4.82 o 
 -10   8   3       35.91       35.35      5.28 o 
  -9   8   3        5.44        7.02      4.03 o 
  -8   8   3        2.76        2.49      3.63 o 
  -7   8   3      208.21      203.21      5.66 o 
  -6   8   3       19.95       16.55      3.45 o 
  -5   8   3      769.36      711.79      9.23 o 
  -4   8   3       43.23       31.32      2.96 o 
  -3   8   3       90.55       81.74      3.51 o 
  -2   8   3      765.58      763.77     10.30 o 
  -1   8   3       82.39       74.55      3.34 o 
   0   8   3        0.10       -1.04      2.06 o 
   1   8   3      345.70      351.09      5.22 o 
   2   8   3       21.86       20.77      2.07 o 
   3   8   3      479.64      456.00      8.82 o 
   4   8   3        3.92       -0.12      2.92 o 
   5   8   3        0.26        1.82      3.62 o 
   6   8   3       14.58       19.31      3.46 o 
   7   8   3       94.13      100.13      5.69 o 
   8   8   3        1.14        0.00      4.01 o 
   9   8   3      115.42      126.52     17.11 o 
  10   8   3        6.73       10.67      9.47 o 
 -12   9   3        0.68       -1.71      5.43 o 
 -11   9   3        2.25        7.01      4.96 o 
 -10   9   3       15.17       20.39      4.93 o 
  -9   9   3      168.99      185.03      6.25 o 
  -8   9   3      141.29      130.71      5.46 o 
  -7   9   3       30.67       31.76      3.91 o 
  -6   9   3       28.81       23.03      3.86 o 
  -5   9   3      330.84      296.18      9.71 o 
  -4   9   3      156.24      165.13      6.01 o 
  -3   9   3      131.51      141.07      4.48 o 
  -2   9   3       80.09       70.30      5.15 o 
  -1   9   3      207.60      218.23      4.59 o 
   0   9   3     1118.48     1085.26     10.35 o 
   1   9   3      540.50      488.09      8.61 o 
   2   9   3      701.96      687.33     17.85 o 
   3   9   3      167.94      140.30      5.87 o 
   4   9   3      292.07      288.40      7.79 o 
   5   9   3      151.07      136.76      6.25 o 
   6   9   3        1.83        0.09      4.24 o 
   7   9   3      125.14      120.16      9.43 o 
   8   9   3      166.89      167.43     37.66 o 
   9   9   3        4.09      -13.28     20.49 o 
 -11  10   3        3.63        3.60      6.52 o 
 -10  10   3        0.85        4.32      5.10 o 
  -9  10   3       16.10       13.52      6.62 o 
  -8  10   3        3.89        2.50      6.15 o 
  -7  10   3      218.01      217.27      6.44 o 
  -6  10   3       61.68       72.97      5.72 o 
  -5  10   3      372.54      360.00      8.40 o 
  -4  10   3       76.94       85.17      5.58 o 
  -3  10   3      938.97      941.61     16.09 o 
  -2  10   3      201.22      193.44      5.41 o 
  -1  10   3        7.84       11.18      3.42 o 
   0  10   3       38.85       49.88      3.81 o 
   1  10   3        7.89        2.17      3.30 o 
   2  10   3       81.67       75.41      4.58 o 
   3  10   3      143.39      145.01      6.78 o 
   4  10   3        8.45        9.36      3.73 o 
   5  10   3      117.61      127.82      7.62 o 
   6  10   3        0.66       -1.12      4.49 o 
   7  10   3      449.73      475.01     47.95 o 
   8  10   3        9.57        9.44     10.32 o 
 -10  11   3       25.46       21.14      5.70 o 
  -9  11   3        8.69       15.78      5.47 o 
  -8  11   3        3.99        3.51      4.15 o 
  -7  11   3      178.59      186.13      7.72 o 
  -6  11   3        3.42        3.44      4.58 o 
  -5  11   3       11.74       13.36      4.62 o 
  -4  11   3      287.19      296.44      7.96 o 
  -3  11   3       51.05       67.68      5.32 o 
  -2  11   3      101.41       95.72      4.76 o 
  -1  11   3      121.90      122.59      5.11 o 
   0  11   3      244.73      243.35      6.30 o 
   1  11   3       19.88       15.07      3.59 o 
   2  11   3       46.18       49.20      4.22 o 
   3  11   3       45.30       45.92      6.16 o 
   4  11   3        1.06        2.40      4.75 o 
   5  11   3       55.81       60.23      7.13 o 
   6  11   3        0.45       -4.73      6.85 o 
   7  11   3       58.86       50.80      8.01 o 
  -9  12   3       39.59       43.98      7.00 o 
  -8  12   3       18.12       22.43      5.68 o 
  -7  12   3       39.80       39.73      5.82 o 
  -6  12   3      180.43      166.06      7.64 o 
  -5  12   3       31.80       30.16      4.96 o 
  -4  12   3        0.17       -4.87      4.87 o 
  -3  12   3      432.69      416.25      9.53 o 
  -2  12   3      260.21      259.15     10.04 o 
  -1  12   3       26.79       24.27      4.31 o 
   0  12   3      350.13      357.36      8.19 o 
   1  12   3       45.90       54.40      5.46 o 
   2  12   3      110.36      116.38      6.73 o 
   3  12   3      105.58      112.88     14.67 o 
   4  12   3        2.89        6.39      5.00 o 
   5  12   3      594.11      562.95     12.16 o 
   6  12   3        1.21       -6.04      6.14 o 
  -8  13   3        0.45       -4.18      6.84 o 
  -7  13   3        6.20       -0.49      6.96 o 
  -6  13   3       17.44        7.54      5.46 o 
  -5  13   3       30.07       28.04      5.53 o 
  -4  13   3        7.27        0.60      4.80 o 
  -3  13   3       37.66       28.85      6.73 o 
  -2  13   3       57.64       67.92      7.80 o 
  -1  13   3      244.55      243.98     10.09 o 
   0  13   3       80.97       87.11      5.13 o 
   1  13   3        0.43       10.40      5.63 o 
   2  13   3        5.78        5.17      4.47 o 
   3  13   3       78.31       71.92      7.40 o 
   4  13   3        1.99       -0.33      5.93 o 
   5  13   3       15.48       21.49      6.17 o 
  -6  14   3       30.71       21.88      5.62 o 
  -5  14   3      165.58      165.09      7.93 o 
  -4  14   3       77.50       86.55      8.23 o 
  -3  14   3        2.04       -6.12      6.86 o 
  -2  14   3       59.23       62.61      9.49 o 
  -1  14   3       81.96       72.75      7.71 o 
   0  14   3       86.34       93.33      6.66 o 
   1  14   3      185.42      214.96      9.29 o 
   2  14   3       91.36       83.51     10.49 o 
   3  14   3       88.04      100.59      8.18 o 
  -2  15   3        0.71      -11.44     11.44 o 
  -1  15   3      144.44      178.21     14.12 o 
   0  15   3        1.29        5.75      7.72 o 
 -14   0   4       14.72       11.61     10.68 o 
 -13   0   4        2.63       10.54     11.61 o 
 -12   0   4       26.49       23.49      5.21 o 
 -11   0   4        0.06       -1.57      3.21 o 
 -10   0   4       21.46       33.00      4.60 o 
  -9   0   4      166.20      169.54     16.00 o 
  -8   0   4      409.36      423.89     26.37 o 
  -7   0   4      132.82      144.39      9.12 o 
  -6   0   4     1398.26     1315.92     13.10 o 
  -5   0   4      492.05      495.05     10.32 o 
  -4   0   4      597.73      583.02     10.22 o 
  -3   0   4      306.13      323.32      7.45 o 
  -2   0   4      470.42      438.45      7.98 o 
  -1   0   4      379.25      399.08     13.26 o 
   0   0   4       19.43        8.30      3.52 o 
   1   0   4    14493.49    14983.28     57.74 o 
   2   0   4     3877.42     4582.70     66.55 o 
   3   0   4       14.80       29.29      3.18 o 
   4   0   4     7950.15     8178.07     33.15 o 
   5   0   4      284.17      313.67      7.71 o 
   6   0   4     2409.84     2249.46     31.42 o 
   7   0   4      908.89      911.04     22.88 o 
   8   0   4      108.84       89.75     11.34 o 
   9   0   4        1.10       -0.76      8.56 o 
  10   0   4       45.83       51.19      9.70 o 
  11   0   4       83.78       76.20     11.97 o 
 -14   1   4       22.05       35.75      8.86 o 
 -13   1   4        0.25        9.75      8.45 o 
 -12   1   4        1.01        1.74      3.29 o 
 -11   1   4       41.95       40.27      3.95 o 
 -10   1   4        2.65        3.45      2.45 o 
  -9   1   4       46.81       44.67      2.69 o 
  -8   1   4      531.54      502.24      7.38 o 
  -7   1   4     2844.91     2816.55     19.70 o 
  -6   1   4      449.57      431.20      7.81 o 
  -5   1   4        9.47        5.79      2.55 o 
  -4   1   4      980.97      928.26      9.18 o 
  -3   1   4       21.35       26.03      2.30 o 
  -2   1   4      249.91      274.85      5.11 o 
  -1   1   4      874.61      858.12     14.33 o 
   0   1   4     1215.16     1242.52     14.28 o 
   1   1   4     1508.93     1560.66     11.54 o 
   2   1   4     3944.96     4095.01     31.15 o 
   3   1   4      696.11      705.78      6.75 o 
   4   1   4      416.87      426.70      5.81 o 
   5   1   4       24.96       27.45      3.85 o 
   6   1   4      150.03      138.49      5.47 o 
   7   1   4      558.97      527.11     12.95 o 
   8   1   4      328.03      338.35     19.58 o 
   9   1   4       17.27       21.23      5.86 o 
  10   1   4       70.36       82.93      8.09 o 
  11   1   4       11.73       19.79      7.34 o 
 -14   2   4       12.17       14.54      8.86 o 
 -13   2   4        0.02        4.81      7.11 o 
 -12   2   4       42.20       42.13      4.48 o 
 -11   2   4       18.35       11.14      3.60 o 
 -10   2   4        0.71       -0.84      3.16 o 
  -9   2   4      107.53      106.91      3.57 o 
  -8   2   4      568.60      540.61      8.34 o 
  -7   2   4      650.51      637.37     11.23 o 
  -6   2   4      386.71      401.07      6.56 o 
  -5   2   4      901.16      971.35     20.33 o 
  -4   2   4     3911.01     3986.89     20.05 o 
  -3   2   4      955.74      993.09      7.06 o 
  -2   2   4       71.11       47.66      4.10 o 
  -1   2   4     1275.13     1293.40     16.02 o 
   0   2   4       86.42       64.18      1.44 o 
   1   2   4     1041.01     1154.71      7.99 o 
   2   2   4     2543.53     2625.03     28.81 o 
   3   2   4      337.13      391.06      5.85 o 
   4   2   4     1829.38     1791.96     20.67 o 
   5   2   4        2.59        1.61      3.28 o 
   6   2   4       27.23       34.15      5.56 o 
   7   2   4      167.55      150.28      7.19 o 
   8   2   4        7.98       12.44      5.42 o 
   9   2   4      357.99      397.54     12.75 o 
  10   2   4       30.82       38.19      7.84 o 
  11   2   4        0.04        1.76      7.37 o 
 -14   3   4        1.31        0.11      7.30 o 
 -13   3   4        0.33       -4.78      5.61 o 
 -12   3   4        9.22        5.07      4.02 o 
 -11   3   4        0.41       -0.04      3.69 o 
 -10   3   4       21.62       29.01      3.79 o 
  -9   3   4      140.89      149.71      7.27 o 
  -8   3   4      235.23      261.45      7.08 o 
  -7   3   4     1432.71     1416.39     11.12 o 
  -6   3   4      208.01      252.18     11.84 o 
  -5   3   4       24.25       14.20      1.56 o 
  -4   3   4      151.20      180.10      2.56 o 
  -3   3   4     2975.07     3049.91     28.11 o 
  -2   3   4      443.80      425.67      5.81 o 
  -1   3   4     1051.35     1051.60     11.38 o 
   0   3   4        4.65       13.83      1.12 o 
   1   3   4     4283.48     4767.49     30.91 o 
   2   3   4      353.83      385.53      3.35 o 
   3   3   4       75.19       75.63      3.91 o 
   4   3   4       21.06       14.75      4.22 o 
   5   3   4        4.25        2.58      3.96 o 
   6   3   4      423.85      403.79      8.72 o 
   7   3   4        0.09        1.40      2.90 o 
   8   3   4      434.42      457.00     12.67 o 
   9   3   4        9.79        8.69      7.64 o 
  10   3   4      100.44      100.52      8.57 o 
  11   3   4        0.02        7.93      8.66 o 
 -14   4   4        2.86       -3.48      7.31 o 
 -13   4   4       15.83        2.47      5.83 o 
 -12   4   4        0.02        4.12      3.96 o 
 -11   4   4        2.99        9.22      3.73 o 
 -10   4   4       29.29       34.51      3.98 o 
  -9   4   4      179.73      164.70      5.07 o 
  -8   4   4        6.45        2.11      2.13 o 
  -7   4   4        7.47        2.06      1.93 o 
  -6   4   4       25.20       23.19      2.26 o 
  -5   4   4      607.49      571.58      6.58 o 
  -4   4   4     1009.70     1068.93      6.92 o 
  -3   4   4      664.04      662.38      6.42 o 
  -2   4   4     2646.21     2548.62     44.66 o 
  -1   4   4     1157.03     1244.16      8.97 o 
   0   4   4     2687.96     2584.36     21.43 o 
   1   4   4       69.07       63.23      1.69 o 
   2   4   4     2127.70     2138.83     11.51 o 
   3   4   4        0.29       -0.53      1.51 o 
   4   4   4      523.93      499.11      5.53 o 
   5   4   4     1419.12     1380.39     23.65 o 
   6   4   4       33.28       31.01      3.36 o 
   7   4   4        3.49        4.47      2.91 o 
   8   4   4        2.47        7.22      4.34 o 
   9   4   4       80.02       86.05      7.60 o 
  10   4   4      119.24      139.31      9.43 o 
 -14   5   4        0.63       -2.58      7.13 o 
 -13   5   4        3.17        4.21      4.20 o 
 -12   5   4        0.85       -1.31      3.97 o 
 -11   5   4        8.72       11.68      3.78 o 
 -10   5   4      791.71      805.68     10.33 o 
  -9   5   4       15.53       15.96      3.16 o 
  -8   5   4       10.32       12.60      2.73 o 
  -7   5   4      440.97      406.36      9.64 o 
  -6   5   4       25.30       18.87      2.68 o 
  -5   5   4       49.55       56.11      3.22 o 
  -4   5   4        0.22       -0.08      2.01 o 
  -3   5   4      341.93      400.70      4.88 o 
  -2   5   4      277.31      335.80      5.75 o 
  -1   5   4     2254.30     2440.92     19.23 o 
   0   5   4      331.83      443.40      3.61 o 
   1   5   4      282.99      327.51      3.62 o 
   2   5   4     1194.33     1162.17     11.96 o 
   3   5   4      225.92      243.46      5.00 o 
   4   5   4      334.16      329.28      5.54 o 
   5   5   4      481.40      485.81      8.26 o 
   6   5   4      367.63      346.60      6.93 o 
   7   5   4       17.54       21.13      3.27 o 
   8   5   4      307.69      344.25      8.98 o 
   9   5   4       23.64       27.22      4.98 o 
  10   5   4       23.00       38.91     14.59 o 
 -13   6   4        0.34       -4.37      4.37 o 
 -12   6   4       40.38       39.45      4.10 o 
 -11   6   4        6.05       10.02      3.52 o 
 -10   6   4      114.06      109.54      4.65 o 
  -9   6   4        0.28        0.98      3.23 o 
  -8   6   4      540.05      552.54      7.09 o 
  -7   6   4      291.64      276.38      6.32 o 
  -6   6   4      760.22      753.60     14.15 o 
  -5   6   4      367.29      382.95      6.63 o 
  -4   6   4      142.36      154.54      4.00 o 
  -3   6   4      311.99      326.73      5.87 o 
  -2   6   4        2.68        2.58      1.44 o 
  -1   6   4      211.45      177.57      3.07 o 
   0   6   4      227.96      255.80      3.05 o 
   1   6   4      135.79      146.12      2.56 o 
   2   6   4      218.69      231.48      3.17 o 
   3   6   4      159.24      130.43      3.47 o 
   4   6   4       33.74       33.66      2.44 o 
   5   6   4       32.53       35.73      3.08 o 
   6   6   4      469.93      476.04     10.69 o 
   7   6   4       55.17       60.47      5.35 o 
   8   6   4      280.52      269.21      8.90 o 
   9   6   4        9.78       20.89      5.00 o 
  10   6   4       41.49       43.28      5.80 o 
 -13   7   4        5.18       -5.31      5.31 o 
 -12   7   4        0.44        2.87      5.85 o 
 -11   7   4      110.11      126.09      5.06 o 
 -10   7   4      309.62      325.56      6.65 o 
  -9   7   4        3.27        3.34      3.28 o 
  -8   7   4      144.75      127.12      6.73 o 
  -7   7   4      238.87      223.89     11.16 o 
  -6   7   4        0.59       -0.96      3.23 o 
  -5   7   4      135.18      151.15      4.75 o 
  -4   7   4        3.62        7.59      2.44 o 
  -3   7   4       13.20       12.42      2.15 o 
  -2   7   4       65.81       74.89      3.30 o 
  -1   7   4       41.29       50.37      2.45 o 
   0   7   4      305.56      330.21      4.23 o 
   1   7   4        0.67       -0.24      1.75 o 
   2   7   4       20.47       16.96      1.80 o 
   3   7   4      312.48      314.04      4.73 o 
   4   7   4      107.64       92.46      5.07 o 
   5   7   4      463.41      446.18     12.76 o 
   6   7   4       43.10       31.46      3.20 o 
   7   7   4        1.18        5.96      2.95 o 
   8   7   4       14.29       15.86      4.88 o 
   9   7   4        2.26       -2.53      7.24 o 
 -12   8   4       25.39       26.29      6.45 o 
 -11   8   4       11.56       14.22      5.07 o 
 -10   8   4       21.45       22.34      4.67 o 
  -9   8   4       88.01       84.42      5.51 o 
  -8   8   4      308.28      331.91      8.16 o 
  -7   8   4      111.94      100.86      4.64 o 
  -6   8   4      467.73      485.58      7.56 o 
  -5   8   4       55.91       59.23      3.45 o 
  -4   8   4      125.16      128.51      4.11 o 
  -3   8   4      382.17      395.09     11.52 o 
  -2   8   4      198.80      231.67      5.02 o 
  -1   8   4      107.91      101.12      3.28 o 
   0   8   4      142.35      150.63      3.90 o 
   1   8   4       42.70       35.02      2.48 o 
   2   8   4      202.99      185.63      4.02 o 
   3   8   4      252.06      239.35      5.10 o 
   4   8   4     1500.01     1455.87     14.48 o 
   5   8   4      357.70      323.40      8.46 o 
   6   8   4       31.96       46.36      4.80 o 
   7   8   4      206.62      235.26      7.87 o 
   8   8   4      222.56      244.20     10.97 o 
   9   8   4       15.49       -3.37      7.71 o 
 -12   9   4       25.16       12.57      6.28 o 
 -11   9   4        7.46        6.68      5.05 o 
 -10   9   4       60.81       68.94      5.11 o 
  -9   9   4      110.40       98.32      6.03 o 
  -8   9   4       84.65       84.76      4.93 o 
  -7   9   4        0.49       -4.42      4.42 o 
  -6   9   4      185.54      178.95      6.44 o 
  -5   9   4       28.90       23.15      4.35 o 
  -4   9   4      618.39      626.99     10.04 o 
  -3   9   4        1.89        1.79      2.86 o 
  -2   9   4       66.71       67.49      3.71 o 
  -1   9   4     1210.18     1184.68     17.60 o 
   0   9   4      257.75      246.43      5.79 o 
   1   9   4      536.56      539.58      7.09 o 
   2   9   4       65.83       59.25      3.65 o 
   3   9   4       49.37       41.26      3.48 o 
   4   9   4      355.19      362.91      7.71 o 
   5   9   4        1.14       -0.42      3.62 o 
   6   9   4       52.53       57.96      6.27 o 
   7   9   4      124.90      140.12      6.91 o 
   8   9   4      330.36      381.69     41.72 o 
 -11  10   4       11.08       18.83      6.89 o 
 -10  10   4       95.08       99.04      7.75 o 
  -9  10   4       45.12       47.60      4.64 o 
  -8  10   4      121.65      131.98      5.76 o 
  -7  10   4       41.27       39.71      5.53 o 
  -6  10   4        6.83       10.44      4.31 o 
  -5  10   4       74.59       71.71      5.38 o 
  -4  10   4        1.84        1.56      4.06 o 
  -3  10   4       49.09       54.06      3.87 o 
  -2  10   4      749.75      744.14     12.74 o 
  -1  10   4       81.82       80.38      6.49 o 
   0  10   4     1460.54     1462.99     20.79 o 
   1  10   4       22.45       15.17      3.78 o 
   2  10   4      441.19      418.04     11.02 o 
   3  10   4        7.69       13.39      3.60 o 
   4  10   4        9.44       16.34      4.33 o 
   5  10   4        2.05       -0.50      5.16 o 
   6  10   4        2.84        4.16     11.23 o 
   7  10   4       30.47       34.97      8.12 o 
 -10  11   4        0.86        0.82      5.41 o 
  -9  11   4       60.11       63.38      5.27 o 
  -8  11   4        3.30       11.21      5.45 o 
  -7  11   4        0.39        3.79      4.94 o 
  -6  11   4        0.95        2.36      4.53 o 
  -5  11   4      283.08      278.66      8.25 o 
  -4  11   4       42.98       43.59      4.68 o 
  -3  11   4      254.28      264.12      7.65 o 
  -2  11   4      441.29      408.70      8.90 o 
  -1  11   4       31.25       30.07      4.72 o 
   0  11   4       13.54       11.37      3.38 o 
   1  11   4      200.31      190.17      5.93 o 
   2  11   4        0.08        7.55      4.55 o 
   3  11   4      276.29      264.13      8.04 o 
   4  11   4        0.11        3.13      4.90 o 
   5  11   4       16.19       26.78      6.06 o 
   6  11   4        8.95        4.50     10.05 o 
   7  11   4       96.05       93.34      9.24 o 
  -9  12   4        9.53       14.20      5.79 o 
  -8  12   4        5.66        8.06      5.39 o 
  -7  12   4       17.62       29.71      5.53 o 
  -6  12   4       57.60       56.21      5.86 o 
  -5  12   4       16.92       15.25      4.73 o 
  -4  12   4       83.17       71.54      5.72 o 
  -3  12   4      356.23      338.43     10.86 o 
  -2  12   4      103.47      104.39      7.07 o 
  -1  12   4       99.83       98.00      6.02 o 
   0  12   4       36.94       42.46      4.40 o 
   1  12   4      200.08      194.14     16.44 o 
   2  12   4      296.75      318.38     10.84 o 
   3  12   4      126.38      169.23     10.96 o 
   4  12   4       20.01       20.09      7.05 o 
   5  12   4        1.87       -3.92      6.19 o 
   6  12   4        0.27       -9.20      9.20 o 
  -8  13   4       11.01       15.04      5.75 o 
  -7  13   4      169.91      189.67      8.25 o 
  -6  13   4       83.23       78.37      6.73 o 
  -5  13   4        6.13        5.91      5.07 o 
  -4  13   4      141.49      133.92      9.10 o 
  -3  13   4       79.31      100.22      7.77 o 
  -2  13   4      122.07      119.06     14.45 o 
  -1  13   4       45.88       52.94      5.55 o 
   0  13   4       44.91       45.23      5.53 o 
   1  13   4      218.01      221.74      9.44 o 
   2  13   4      295.67      307.59     11.48 o 
   3  13   4      122.76      125.75     11.29 o 
   4  13   4       80.50       89.89     10.32 o 
  -6  14   4        1.81       -5.99      5.99 o 
  -5  14   4        7.42       -7.32      7.32 o 
  -4  14   4       18.07        7.27      7.91 o 
  -3  14   4       11.48        4.41      6.38 o 
  -2  14   4        3.53        4.84      6.34 o 
  -1  14   4       30.95       24.32      7.84 o 
   0  14   4        5.72        9.93      6.80 o 
   1  14   4       19.70       45.15      9.53 o 
   2  14   4       19.13       35.77     10.11 o 
 -15   1   5        4.60       14.94      8.38 o 
 -14   1   5       62.67       46.94      9.14 o 
 -13   1   5        2.61        5.61      3.56 o 
 -12   1   5       25.59       23.47      3.15 o 
 -11   1   5        2.26       -1.87      2.80 o 
 -10   1   5       49.28       43.95      3.15 o 
  -9   1   5        3.29        1.24      2.38 o 
  -8   1   5      449.48      494.41      9.09 o 
  -7   1   5      352.09      363.78      7.85 o 
  -6   1   5       40.52       53.47      4.09 o 
  -5   1   5       19.70       21.79      2.98 o 
  -4   1   5     3598.69     3598.58     80.64 o 
  -3   1   5     2335.22     2357.86     51.55 o 
  -2   1   5      147.05      123.87      3.85 o 
  -1   1   5     2495.94     2536.57     12.20 o 
   0   1   5      993.78     1086.15     10.83 o 
   1   1   5      652.21      636.38      6.54 o 
   2   1   5     1935.43     2083.98     31.09 o 
   3   1   5     1152.75     1189.81     17.71 o 
   4   1   5      142.57      125.11      7.93 o 
   5   1   5       45.83       42.24      3.89 o 
   6   1   5      269.42      266.80      9.79 o 
   7   1   5      333.65      300.09     11.39 o 
   8   1   5      941.86      930.76     27.64 o 
   9   1   5       63.94       73.95      7.33 o 
  10   1   5       35.43       39.98      7.59 o 
 -14   2   5        8.82       -8.48      8.48 o 
 -13   2   5        8.81        8.86      4.42 o 
 -12   2   5       31.71       22.81      4.08 o 
 -11   2   5        9.29        2.13      3.68 o 
 -10   2   5        9.38       21.56      4.73 o 
  -9   2   5      350.20      333.58      6.54 o 
  -8   2   5       40.60       35.56      2.76 o 
  -7   2   5      991.12      987.46     19.84 o 
  -6   2   5     3398.42     3161.74     28.73 o 
  -5   2   5      208.15      212.14      3.91 o 
  -4   2   5       66.80       80.67      2.88 o 
  -3   2   5     5629.67     5680.19     18.76 o 
  -2   2   5        0.38        2.52      1.66 o 
  -1   2   5      247.65      271.45      3.08 o 
   0   2   5      232.92      298.26      3.01 o 
   1   2   5     2448.24     2496.74     14.47 o 
   2   2   5      358.93      416.34      5.33 o 
   3   2   5     2967.91     2903.11     17.84 o 
   4   2   5      113.02      103.28      5.68 o 
   5   2   5      170.13      170.54      6.06 o 
   6   2   5       61.77       59.29      5.33 o 
   7   2   5      190.48      186.91      9.71 o 
   8   2   5      419.82      430.94     13.21 o 
   9   2   5      113.45      148.47      9.43 o 
  10   2   5        0.10       12.37      7.15 o 
 -14   3   5        7.49        2.80      7.39 o 
 -13   3   5        7.57        9.72      4.37 o 
 -12   3   5        3.19       -0.77      4.09 o 
 -11   3   5       53.24       58.47      5.43 o 
 -10   3   5      574.08      556.90     11.52 o 
  -9   3   5       54.30       46.92      3.19 o 
  -8   3   5      545.88      544.93     14.99 o 
  -7   3   5       24.19       28.36      3.12 o 
  -6   3   5      207.49      202.83      6.25 o 
  -5   3   5      599.82      614.17      6.51 o 
  -4   3   5      349.63      408.68      6.79 o 
  -3   3   5       23.46       26.21      2.63 o 
  -2   3   5      965.58      960.29     28.85 o 
  -1   3   5     1106.46     1251.14      8.91 o 
   0   3   5     1219.88     1167.75      6.17 o 
   1   3   5       77.80       81.77      2.04 o 
   2   3   5     2719.20     2784.29     24.13 o 
   3   3   5      108.06       96.23      4.53 o 
   4   3   5     1673.64     1661.72     19.74 o 
   5   3   5     1912.52     1970.08     17.29 o 
   6   3   5      668.91      605.00     13.04 o 
   7   3   5       82.68       86.10      5.84 o 
   8   3   5       20.85       35.97     11.67 o 
   9   3   5       11.81       18.84      6.31 o 
  10   3   5        0.07        7.86      6.76 o 
 -14   4   5        3.51       -1.29      6.32 o 
 -13   4   5       74.99       58.13      6.68 o 
 -12   4   5       15.38        9.41      4.11 o 
 -11   4   5       37.90       34.40      6.36 o 
 -10   4   5      500.63      489.92     13.49 o 
  -9   4   5      169.35      170.87      5.75 o 
  -8   4   5       53.76       49.88      3.08 o 
  -7   4   5      295.98      335.99     11.33 o 
  -6   4   5        1.22       -1.18      1.52 o 
  -5   4   5      335.64      421.63      6.98 o 
  -4   4   5       89.63      112.64      4.51 o 
  -3   4   5     1163.84     1316.79     17.21 o 
  -2   4   5      389.97      400.44      4.78 o 
  -1   4   5       16.56       23.34      1.50 o 
   0   4   5     1683.31     1682.72      7.78 o 
   1   4   5       35.45       45.13      1.70 o 
   2   4   5       28.16       30.74      2.33 o 
   3   4   5        1.84        0.46      3.19 o 
   4   4   5        5.48       -2.26      3.99 o 
   5   4   5        1.13        2.21      3.21 o 
   6   4   5      700.46      686.36     12.37 o 
   7   4   5      176.34      183.58      5.47 o 
   8   4   5        0.23       10.44      5.17 o 
   9   4   5        5.87       14.60      6.54 o 
  10   4   5       15.01       29.15      6.17 o 
 -14   5   5        6.59       -5.29     12.86 o 
 -13   5   5        5.35        3.81      4.68 o 
 -12   5   5        7.50        3.14      4.25 o 
 -11   5   5        7.68       14.32      4.05 o 
 -10   5   5      333.79      312.42      7.21 o 
  -9   5   5        1.26        0.85      2.91 o 
  -8   5   5      356.96      336.34     13.47 o 
  -7   5   5       30.23       22.88      3.14 o 
  -6   5   5     1804.16     1885.48     13.07 o 
  -5   5   5        3.21        5.76      2.48 o 
  -4   5   5        7.79        7.81      2.10 o 
  -3   5   5      531.79      623.47     10.02 o 
  -2   5   5        0.22        3.33      1.71 o 
  -1   5   5       22.27       22.49      1.48 o 
   0   5   5      873.88      857.87      8.18 o 
   1   5   5       12.21       11.35      1.36 o 
   2   5   5     1572.42     1520.48      8.87 o 
   3   5   5        0.14       -0.72      1.70 o 
   4   5   5      327.09      311.14      9.89 o 
   5   5   5     1006.83      975.31     10.54 o 
   6   5   5       89.84       89.16      5.14 o 
   7   5   5        8.54       12.20      3.87 o 
   8   5   5       11.92       33.47      5.34 o 
   9   5   5       62.17       77.49      7.71 o 
 -13   6   5       45.39       44.14      5.25 o 
 -12   6   5        2.72        2.87      4.27 o 
 -11   6   5        1.57        6.08      4.29 o 
 -10   6   5      125.77      128.53      5.48 o 
  -9   6   5        0.06        1.57      3.76 o 
  -8   6   5        9.89       11.49      3.54 o 
  -7   6   5       65.21       59.44      4.05 o 
  -6   6   5      478.94      548.88      7.91 o 
  -5   6   5       62.35       71.29      3.53 o 
  -4   6   5     1047.96     1082.31     17.14 o 
  -3   6   5     1741.38     1751.37      9.89 o 
  -2   6   5      152.90      164.33      4.74 o 
  -1   6   5      104.29      101.79      2.41 o 
   0   6   5      261.70      286.81      3.38 o 
   1   6   5      167.85      146.86      5.38 o 
   2   6   5      187.30      198.70      3.44 o 
   3   6   5       44.17       41.27      2.32 o 
   4   6   5       60.62       60.20      3.46 o 
   5   6   5      129.63      123.39      6.39 o 
   6   6   5       14.20       18.15      3.46 o 
   7   6   5      193.76      190.29      6.32 o 
   8   6   5        1.41       13.51      4.52 o 
   9   6   5       10.23       18.29      8.19 o 
 -13   7   5       25.10       20.06      7.62 o 
 -12   7   5       86.56       77.44      6.97 o 
 -11   7   5      111.38      117.91      5.63 o 
 -10   7   5       26.31       23.62      5.98 o 
  -9   7   5      117.32      113.68      7.38 o 
  -8   7   5       62.03       57.71      4.63 o 
  -7   7   5      158.20      140.18      5.47 o 
  -6   7   5      260.13      275.93      6.89 o 
  -5   7   5        0.72        1.43      3.07 o 
  -4   7   5     1916.54     1975.93     24.87 o 
  -3   7   5       16.97       23.18      2.45 o 
  -2   7   5      845.35      811.15      7.26 o 
  -1   7   5      498.41      487.40      5.72 o 
   0   7   5       92.17       72.06      3.11 o 
   1   7   5      326.81      360.57      6.81 o 
   2   7   5       56.32       52.68      2.51 o 
   3   7   5      123.92      120.06      4.29 o 
   4   7   5      432.58      399.33      7.35 o 
   5   7   5      518.66      509.76     11.63 o 
   6   7   5        0.09        0.10      3.14 o 
   7   7   5        0.45       12.50      4.86 o 
   8   7   5        1.67       10.43      6.84 o 
   9   7   5       79.87      103.76      9.41 o 
 -12   8   5       11.48       -2.61      6.14 o 
 -11   8   5       13.60        5.80      5.74 o 
 -10   8   5       14.58        7.00      5.36 o 
  -9   8   5        9.30       10.10      5.72 o 
  -8   8   5      435.36      431.13     11.33 o 
  -7   8   5        0.14       -3.89      3.89 o 
  -6   8   5      223.51      211.70      6.51 o 
  -5   8   5        8.57        7.09      2.86 o 
  -4   8   5      151.49      138.49      4.49 o 
  -3   8   5      243.98      254.20      4.73 o 
  -2   8   5       86.11       83.48      3.84 o 
  -1   8   5        7.95        6.78      2.32 o 
   0   8   5        1.88       -2.57      2.57 o 
   1   8   5      607.04      587.72     19.59 o 
   2   8   5      257.53      254.16      5.36 o 
   3   8   5       22.03       23.12      3.26 o 
   4   8   5       11.49       10.79      3.94 o 
   5   8   5       19.14       19.81      4.39 o 
   6   8   5      109.68      139.04      6.74 o 
   7   8   5       21.24       26.17      4.56 o 
   8   8   5      358.14      363.31     11.32 o 
 -12   9   5       43.79       41.75      6.86 o 
 -11   9   5       21.79        8.89      6.47 o 
 -10   9   5       11.42        1.31      6.17 o 
  -9   9   5       16.47        8.47      5.01 o 
  -8   9   5        8.35        6.73      4.46 o 
  -7   9   5        7.30        4.93      4.18 o 
  -6   9   5      122.65      137.40      6.12 o 
  -5   9   5      168.31      149.59      5.96 o 
  -4   9   5      284.50      297.46      6.81 o 
  -3   9   5      134.22      115.28      5.34 o 
  -2   9   5       60.72       61.52      3.36 o 
  -1   9   5      329.02      336.15      7.90 o 
   0   9   5      192.60      201.89      5.56 o 
   1   9   5       77.50       75.47      5.29 o 
   2   9   5      193.66      193.82      5.10 o 
   3   9   5       37.87       39.42      3.55 o 
   4   9   5      269.14      229.84      7.65 o 
   5   9   5      156.77      135.52      6.80 o 
   6   9   5       37.41       38.72      5.07 o 
   7   9   5        6.05        3.01      4.81 o 
 -11  10   5        1.46        2.30      5.29 o 
 -10  10   5        0.17        2.03      4.95 o 
  -9  10   5       26.42       31.45      5.75 o 
  -8  10   5        7.00        5.96      4.78 o 
  -7  10   5        3.43        4.75      4.47 o 
  -6  10   5      478.89      473.17     15.80 o 
  -5  10   5       58.11       66.27      5.17 o 
  -4  10   5        1.90       -0.20      3.32 o 
  -3  10   5       27.55       19.13      3.69 o 
  -2  10   5       32.83       15.89      4.41 o 
  -1  10   5      129.95      147.06      6.38 o 
   0  10   5      623.36      599.74      9.00 o 
   1  10   5       94.04       92.04      5.59 o 
   2  10   5       36.45       41.98      3.45 o 
   3  10   5        2.76        2.06      3.66 o 
   4  10   5      561.55      585.11      9.58 o 
   5  10   5      101.45      103.85      6.18 o 
   6  10   5       76.15      110.57      7.76 o 
   7  10   5       55.95       77.15      6.14 o 
 -10  11   5       70.58       74.17      7.04 o 
  -9  11   5        6.96       12.30      5.70 o 
  -8  11   5       18.86       17.28      5.00 o 
  -7  11   5       23.89       25.07      5.19 o 
  -6  11   5        7.73       15.17      5.09 o 
  -5  11   5       14.86       14.10      4.48 o 
  -4  11   5       67.25       66.30      5.26 o 
  -3  11   5        0.01       -1.44      4.07 o 
  -2  11   5      102.94       98.59      5.92 o 
  -1  11   5       89.93       72.51      5.35 o 
   0  11   5       74.61       78.67      5.35 o 
   1  11   5        1.47       -1.08      5.93 o 
   2  11   5       55.06       66.38      5.64 o 
   3  11   5      139.32      148.75      6.15 o 
   4  11   5      186.14      181.43      7.65 o 
   5  11   5      229.97      253.25     13.06 o 
   6  11   5      183.82      198.58     22.10 o 
  -9  12   5       15.14       14.22      6.94 o 
  -8  12   5       16.20       20.21      6.09 o 
  -7  12   5        5.73        5.10      4.80 o 
  -6  12   5       65.51       60.03      6.14 o 
  -5  12   5      299.50      329.91     11.40 o 
  -4  12   5        4.29       -0.56      6.37 o 
  -3  12   5       80.18      103.15      8.47 o 
  -2  12   5       83.52       91.57      6.31 o 
  -1  12   5      250.03      266.80      8.40 o 
   0  12   5       15.01       16.54      4.54 o 
   1  12   5       50.68       43.72      7.28 o 
   2  12   5      175.72      207.30     11.93 o 
   3  12   5        0.01        9.99      5.15 o 
   4  12   5       38.65       24.80      6.78 o 
   5  12   5        0.75       -1.67     32.37 o 
  -7  13   5       14.58        5.87      6.64 o 
  -6  13   5        7.07       -2.93      4.85 o 
  -5  13   5        4.74       -0.25      7.62 o 
  -4  13   5      103.78       92.01      7.95 o 
  -3  13   5       44.49       25.43      7.31 o 
  -2  13   5       15.39       16.67      6.70 o 
  -1  13   5       11.41       10.62      4.81 o 
   0  13   5       66.86       60.63      8.11 o 
   1  13   5       27.26       31.02      8.46 o 
   2  13   5       17.55       21.96      6.80 o 
   3  13   5       13.52       32.95      6.93 o 
  -5  14   5       84.27       95.32      8.36 o 
  -4  14   5       66.81       55.53      7.72 o 
  -3  14   5       67.99       69.03      8.41 o 
  -2  14   5       64.06       68.22      8.08 o 
  -1  14   5       97.06      112.07      8.72 o 
   0  14   5       25.55       59.95     10.37 o 
   1  14   5        2.37       24.12      7.06 o 
 -15   0   6        2.35        6.05     11.56 o 
 -14   0   6        3.93        0.58      5.48 o 
 -13   0   6        0.09       -0.09      5.00 o 
 -12   0   6        0.05        0.27      3.70 o 
 -11   0   6       36.14       45.22      3.96 o 
 -10   0   6        3.59        4.60      4.69 o 
  -9   0   6        1.86        6.57      5.97 o 
  -8   0   6       60.90       46.35      6.84 o 
  -7   0   6      686.15      660.79     14.44 o 
  -6   0   6       28.94       12.55      4.84 o 
  -5   0   6      834.54      955.08     15.66 o 
  -4   0   6       69.24       66.72      5.40 o 
  -3   0   6       20.04       31.33      4.18 o 
  -2   0   6     8918.09     8720.33    162.61 o 
  -1   0   6     6257.67     7142.83     44.65 o 
   0   0   6       36.64       18.29      4.43 o 
   1   0   6     3249.49     3122.31     32.48 o 
   2   0   6      639.77      644.05     11.14 o 
   3   0   6     2118.79     1966.91     18.42 o 
   4   0   6      137.57      118.71      5.90 o 
   5   0   6     1789.01     1788.16     30.46 o 
   6   0   6       12.76       13.11      8.74 o 
   7   0   6        3.53        7.00      9.99 o 
   8   0   6       28.66       43.48     11.38 o 
   9   0   6        5.48       -2.92     10.49 o 
 -15   1   6        1.56       -5.02      8.09 o 
 -14   1   6        0.21       -1.91      3.92 o 
 -13   1   6        8.17        6.09      3.47 o 
 -12   1   6        5.66        4.72      3.58 o 
 -11   1   6       43.26       36.29      3.46 o 
 -10   1   6        1.49        2.07      2.57 o 
  -9   1   6      130.23      109.72      4.32 o 
  -8   1   6       94.41      116.21      4.13 o 
  -7   1   6     1133.58     1144.83     34.74 o 
  -6   1   6       99.26       97.60      4.80 o 
  -5   1   6        0.38        2.21      2.90 o 
  -4   1   6      166.52      172.31      7.19 o 
  -3   1   6      589.91      562.85      8.17 o 
  -2   1   6     2644.70     2647.07     14.42 o 
  -1   1   6       69.82       57.44      2.30 o 
   0   1   6        0.30       -0.50      1.41 o 
   1   1   6        5.46        6.27      1.94 o 
   2   1   6      378.73      367.21      5.74 o 
   3   1   6      173.98      173.71      4.45 o 
   4   1   6      120.81      104.42      5.23 o 
   5   1   6      131.25      112.26      5.74 o 
   6   1   6       76.13       79.58      8.63 o 
   7   1   6       45.93       38.54      8.26 o 
   8   1   6       88.68      101.62      9.37 o 
   9   1   6       23.42       19.20      7.98 o 
 -15   2   6        2.02       -7.20      7.20 o 
 -14   2   6        3.50        2.59      5.54 o 
 -13   2   6        2.52        2.16      4.18 o 
 -12   2   6       15.83       12.94      4.11 o 
 -11   2   6      256.80      226.19      9.03 o 
 -10   2   6        0.12       -2.30      3.06 o 
  -9   2   6       14.19       13.97      3.19 o 
  -8   2   6        3.39        2.16      2.95 o 
  -7   2   6      835.53      872.79     22.36 o 
  -6   2   6      597.66      579.01      7.08 o 
  -5   2   6      631.74      670.71      7.23 o 
  -4   2   6       25.45       18.36      2.24 o 
  -3   2   6     1014.97      950.75     17.91 o 
  -2   2   6       44.38       61.50      2.50 o 
  -1   2   6       82.46       63.10      2.46 o 
   0   2   6      311.04      302.50      6.79 o 
   1   2   6       43.94       36.61      2.54 o 
   2   2   6      354.72      412.24      7.64 o 
   3   2   6      124.39      115.81      5.24 o 
   4   2   6        1.57        1.07      3.96 o 
   5   2   6       75.30       67.95      5.42 o 
   6   2   6       84.08       76.22      8.43 o 
   7   2   6      173.26      164.58      8.99 o 
   8   2   6        1.72        0.20      6.33 o 
   9   2   6       58.89       62.78      7.94 o 
 -14   3   6        0.51       -4.33      4.33 o 
 -13   3   6        3.03        7.64      4.15 o 
 -12   3   6       54.54       50.33      5.11 o 
 -11   3   6      315.73      294.44      9.76 o 
 -10   3   6       18.61       26.94      3.84 o 
  -9   3   6        0.13       -0.23      3.21 o 
  -8   3   6        2.50        5.20      3.18 o 
  -7   3   6       87.64      110.32      5.24 o 
  -6   3   6       45.25       33.98      3.34 o 
  -5   3   6       95.10      100.55      3.74 o 
  -4   3   6        1.37        2.78      2.61 o 
  -3   3   6        8.47        4.57      2.41 o 
  -2   3   6     1376.24     1433.70     21.89 o 
  -1   3   6      275.58      256.96      4.97 o 
   0   3   6      622.21      675.04      4.63 o 
   1   3   6      836.22      853.80      8.44 o 
   2   3   6      694.98      681.79     11.57 o 
   3   3   6     1995.45     1990.97     27.65 o 
   4   3   6      365.88      371.20      8.68 o 
   5   3   6      595.75      617.45     11.14 o 
   6   3   6       52.68       48.98      5.30 o 
   7   3   6       17.58       13.00      6.98 o 
   8   3   6       75.24       79.36      8.51 o 
   9   3   6        1.50       25.01      7.37 o 
 -14   4   6        3.47       12.99      8.51 o 
 -13   4   6        1.02        5.86      4.20 o 
 -12   4   6        0.96        1.52      4.02 o 
 -11   4   6      136.63      121.68      5.54 o 
 -10   4   6       36.03       41.85      5.98 o 
  -9   4   6       31.83       25.63      3.83 o 
  -8   4   6       66.46       67.41      4.29 o 
  -7   4   6      156.38      180.44     11.12 o 
  -6   4   6       94.54       66.35      6.71 o 
  -5   4   6     2365.83     2385.98     13.40 o 
  -4   4   6      424.01      429.48      7.84 o 
  -3   4   6     1133.94     1219.89     27.38 o 
  -2   4   6      160.42      138.56      3.37 o 
  -1   4   6      511.09      467.76      7.13 o 
   0   4   6        3.27        1.32      1.38 o 
   1   4   6      632.35      672.22     10.81 o 
   2   4   6        0.27       -1.39      2.66 o 
   3   4   6       74.81       78.02      5.04 o 
   4   4   6      944.01     1029.08     14.56 o 
   5   4   6      184.74      190.66      7.19 o 
   6   4   6       28.37       25.75      3.63 o 
   7   4   6      232.49      237.08      6.36 o 
   8   4   6      100.35      105.42      9.68 o 
   9   4   6      156.59      194.88     12.40 o 
 -14   5   6       41.10       54.50      6.25 o 
 -13   5   6      225.04      205.67     11.72 o 
 -12   5   6       61.74       80.31      6.97 o 
 -11   5   6       63.69       48.54      6.37 o 
 -10   5   6       61.69       65.45      6.27 o 
  -9   5   6       32.99       19.72     15.02 o 
  -8   5   6       98.28       92.91     19.97 o 
  -7   5   6       81.50       77.68     10.67 o 
  -6   5   6       42.66       36.02      3.10 o 
  -5   5   6       18.48       36.22      2.89 o 
  -4   5   6      492.66      523.23      6.95 o 
  -3   5   6        4.08        1.29      2.29 o 
  -2   5   6      130.58      142.68      2.98 o 
  -1   5   6      527.45      553.06      5.07 o 
   0   5   6     1243.20     1354.69      7.33 o 
   1   5   6      200.16      192.24      4.28 o 
   2   5   6     2107.97     2148.08     18.05 o 
   3   5   6      688.31      702.78      9.78 o 
   4   5   6      272.01      252.30      5.49 o 
   5   5   6       31.32       25.06      3.48 o 
   6   5   6        0.04       -0.57      3.15 o 
   7   5   6       43.99       51.43      4.37 o 
   8   5   6        0.46       12.58      5.31 o 
   9   5   6       15.93       38.75     12.94 o 
 -13   6   6       56.40       56.59      7.06 o 
 -12   6   6        5.84       10.48      6.18 o 
 -11   6   6      110.76      107.39      7.37 o 
 -10   6   6        7.03       12.32      5.59 o 
  -9   6   6      108.83      108.50      7.41 o 
  -8   6   6      155.19      150.35      7.38 o 
  -7   6   6        0.52       -1.11      4.57 o 
  -6   6   6       18.33       11.70      3.07 o 
  -5   6   6       32.32       22.11      2.94 o 
  -4   6   6       17.61        8.40      2.42 o 
  -3   6   6       21.18       26.29      2.03 o 
  -2   6   6      112.18      113.48      2.72 o 
  -1   6   6      227.13      230.40      3.46 o 
   0   6   6      153.84      146.02      3.14 o 
   1   6   6        1.35       -2.14      2.14 o 
   2   6   6       62.20       70.36      3.15 o 
   3   6   6      306.04      297.04      5.76 o 
   4   6   6      326.68      305.21      6.00 o 
   5   6   6      567.85      562.03      8.88 o 
   6   6   6       73.71       79.78      4.69 o 
   7   6   6       42.62       48.85      3.98 o 
   8   6   6       38.05       79.19      6.33 o 
 -13   7   6       67.88       71.86     15.37 o 
 -12   7   6        6.92        8.56      7.78 o 
 -11   7   6       28.04       12.43      8.58 o 
 -10   7   6       30.36       20.99      5.80 o 
  -9   7   6        9.62        4.06      5.58 o 
  -8   7   6      119.62      103.97     18.43 o 
  -7   7   6       20.42       13.14      5.37 o 
  -6   7   6       19.26       13.97      3.49 o 
  -5   7   6        0.47        0.77      2.53 o 
  -4   7   6      120.61      107.06      3.58 o 
  -3   7   6      393.32      385.98      6.70 o 
  -2   7   6        0.69        2.34      1.83 o 
  -1   7   6       58.65       56.69      2.44 o 
   0   7   6      720.16      665.30      6.98 o 
   1   7   6      629.83      611.19     12.35 o 
   2   7   6      180.64      157.24      4.87 o 
   3   7   6        3.59        1.10      2.86 o 
   4   7   6       17.02       20.62      3.30 o 
   5   7   6       35.50       31.52      3.80 o 
   6   7   6       28.17       30.97      3.55 o 
   7   7   6        8.30       -4.74      4.74 o 
   8   7   6        1.38       27.11     21.87 o 
 -12   8   6        0.60      -18.72     19.07 o 
 -11   8   6       46.40       45.45      6.49 o 
 -10   8   6        8.35        4.75      5.67 o 
  -9   8   6       46.03       43.91     10.86 o 
  -8   8   6        1.00       -2.83      5.39 o 
  -7   8   6        6.59        3.52      5.04 o 
  -6   8   6        1.07       -0.85      3.92 o 
  -5   8   6       63.35       45.96      3.30 o 
  -4   8   6        4.83        2.01      2.68 o 
  -3   8   6       30.36       30.94      2.84 o 
  -2   8   6      219.65      222.19      5.17 o 
  -1   8   6      654.85      649.83     10.54 o 
   0   8   6      237.36      236.01      6.83 o 
   1   8   6     1404.05     1440.49     13.34 o 
   2   8   6      353.26      338.16      7.02 o 
   3   8   6        0.24       -0.51      4.00 o 
   4   8   6      672.42      676.26     14.54 o 
   5   8   6      336.03      320.33     12.09 o 
   6   8   6      124.29      143.93      6.74 o 
   7   8   6        4.98        3.10      5.19 o 
 -12   9   6        9.88        8.75      6.07 o 
 -11   9   6       19.69        7.04      6.01 o 
 -10   9   6        2.76       -5.29      5.29 o 
  -9   9   6       83.84       69.56      7.07 o 
  -8   9   6       12.02        7.56      4.29 o 
  -7   9   6      286.29      247.88     13.25 o 
  -6   9   6       67.90       54.87      5.10 o 
  -5   9   6       16.59       13.47      5.03 o 
  -4   9   6     1047.14     1027.81     13.17 o 
  -3   9   6       50.37       51.94      3.61 o 
  -2   9   6      373.79      377.73      7.20 o 
  -1   9   6       48.86       50.28      4.01 o 
   0   9   6       18.28       11.02      4.00 o 
   1   9   6      162.68      154.96      5.32 o 
   2   9   6       66.89       67.31      4.37 o 
   3   9   6       21.78       16.66      4.43 o 
   4   9   6      186.36      189.04      7.40 o 
   5   9   6      326.14      332.66     14.74 o 
   6   9   6      153.79      169.40     13.09 o 
   7   9   6       67.70       67.79     12.49 o 
 -11  10   6        1.72       -4.22      5.48 o 
 -10  10   6       49.99       59.19      7.13 o 
  -9  10   6       19.32        9.66      5.21 o 
  -8  10   6        8.73        8.66      4.72 o 
  -7  10   6       61.32       53.07      5.56 o 
  -6  10   6        3.70        0.39      4.31 o 
  -5  10   6      125.17      109.99      7.23 o 
  -4  10   6       61.37       63.57      5.22 o 
  -3  10   6      239.32      278.34      7.90 o 
  -2  10   6       10.03        5.87      3.57 o 
  -1  10   6      239.22      250.52      6.37 o 
   0  10   6       44.48       41.10      4.63 o 
   1  10   6      275.65      293.99     11.95 o 
   2  10   6       14.16       16.30      4.00 o 
   3  10   6        1.95        3.64      4.21 o 
   4  10   6       39.99       34.78      6.28 o 
   5  10   6        0.00        1.33      6.46 o 
   6  10   6       26.02       39.84     10.81 o 
 -10  11   6        7.84        8.15      5.53 o 
  -9  11   6       19.95       20.66      5.77 o 
  -8  11   6       14.59        7.49      5.16 o 
  -7  11   6       20.21       14.24      5.20 o 
  -6  11   6       55.61       51.25      7.96 o 
  -5  11   6      140.01      125.84      6.58 o 
  -4  11   6       13.42       13.90      3.64 o 
  -3  11   6      297.65      278.59      8.12 o 
  -2  11   6      376.69      392.00      9.59 o 
  -1  11   6        0.19       -4.17      4.17 o 
   0  11   6      125.52      116.41      6.34 o 
   1  11   6        1.58        0.50      4.41 o 
   2  11   6       74.00       91.45      9.39 o 
   3  11   6       50.40       48.82      5.35 o 
   4  11   6      125.35      128.74     10.80 o 
   5  11   6       10.25       25.13      5.32 o 
  -9  12   6        0.66       -0.56     11.32 o 
  -8  12   6       37.52       46.47      6.47 o 
  -7  12   6        0.14        0.47      4.87 o 
  -6  12   6      166.76      161.83      7.72 o 
  -5  12   6        5.36        6.48      6.11 o 
  -4  12   6      104.06       97.32      8.45 o 
  -3  12   6       86.30       89.50      6.02 o 
  -2  12   6      145.76      125.33      9.21 o 
  -1  12   6      126.45      143.00      8.74 o 
   0  12   6        9.18        3.58      6.52 o 
   1  12   6       20.18        9.84      6.17 o 
   2  12   6       11.09       17.82      6.97 o 
   3  12   6        0.01       18.16      6.87 o 
  -7  13   6       27.32       13.16      8.15 o 
  -6  13   6       44.96       35.89      9.62 o 
  -5  13   6        5.54        0.64      7.77 o 
  -4  13   6        9.62        4.77      7.00 o 
  -3  13   6        7.88        0.24      6.99 o 
  -2  13   6       47.79       44.15      5.62 o 
  -1  13   6       35.70       39.47      7.04 o 
   0  13   6      160.29      136.01      9.85 o 
   1  13   6       47.97       46.82      7.55 o 
   2  13   6      484.82      600.65     66.29 o 
  -4  14   6       64.56       59.94      8.10 o 
  -3  14   6        2.36       -7.30      7.30 o 
  -2  14   6      225.67      192.09     44.36 o 
 -15   1   7        1.25       -1.64      3.77 o 
 -14   1   7        4.05       -1.60      3.84 o 
 -13   1   7        7.65        5.98      3.61 o 
 -12   1   7        8.27       12.69      3.87 o 
 -11   1   7       63.34       85.72      4.81 o 
 -10   1   7     1183.73     1133.50     16.00 o 
  -9   1   7      243.74      257.15      5.95 o 
  -8   1   7       38.39       46.83      5.16 o 
  -7   1   7      597.39      618.15     10.74 o 
  -6   1   7       55.10       74.17      4.84 o 
  -5   1   7       87.31       92.14      4.80 o 
  -4   1   7     1833.11     1801.41     43.76 o 
  -3   1   7      137.80      157.40      5.25 o 
  -2   1   7      626.29      669.76      8.30 o 
  -1   1   7       28.30       14.66      2.01 o 
   0   1   7      131.41      139.11      5.88 o 
   1   1   7      118.25      106.78      4.52 o 
   2   1   7        3.11        5.74      2.52 o 
   3   1   7      720.58      713.69     10.74 o 
   4   1   7      271.55      241.03      7.31 o 
   5   1   7     2637.84     2707.17     28.13 o 
   6   1   7       13.42        7.27      6.61 o 
   7   1   7       82.98       79.82      9.22 o 
   8   1   7       71.42       85.38     12.55 o 
   9   1   7       18.34       16.04      8.16 o 
 -15   2   7        2.93       -9.84      9.84 o 
 -14   2   7        0.67        0.79      4.23 o 
 -13   2   7        2.29        2.15      4.83 o 
 -12   2   7       57.73       54.09      5.60 o 
 -11   2   7       24.24       38.23      4.58 o 
 -10   2   7      100.34      110.35      5.23 o 
  -9   2   7       44.34       46.21      4.13 o 
  -8   2   7      142.82      127.99      7.21 o 
  -7   2   7       85.77       79.24      4.00 o 
  -6   2   7      390.95      416.44      6.47 o 
  -5   2   7     1458.06     1499.01     11.15 o 
  -4   2   7      244.48      226.63      4.71 o 
  -3   2   7      316.56      336.13     17.37 o 
  -2   2   7      544.13      508.59     13.15 o 
  -1   2   7        9.52        4.34      1.51 o 
   0   2   7      413.46      391.52      5.83 o 
   1   2   7     1170.29     1197.53     12.76 o 
   2   2   7      696.90      779.98     16.64 o 
   3   2   7       17.33       12.99      4.01 o 
   4   2   7     1277.06     1267.45     21.36 o 
   5   2   7      163.12      135.24      6.90 o 
   6   2   7       59.65       54.22      8.35 o 
   7   2   7       60.38       52.48      8.15 o 
   8   2   7       42.04       47.86      8.41 o 
 -14   3   7        4.40        5.96      9.53 o 
 -13   3   7        1.43        7.33      5.20 o 
 -12   3   7       52.64       40.43      6.21 o 
 -11   3   7       16.24        7.20      4.98 o 
 -10   3   7      197.53      221.53      8.33 o 
  -9   3   7       52.23       42.50      4.28 o 
  -8   3   7      102.20      101.23      5.29 o 
  -7   3   7      179.18      189.16     11.08 o 
  -6   3   7       35.65       35.17      3.55 o 
  -5   3   7      294.99      319.71      7.13 o 
  -4   3   7       81.49       79.66      4.51 o 
  -3   3   7      629.30      651.88      8.65 o 
  -2   3   7       36.26       43.63      2.24 o 
  -1   3   7     2777.20     2766.80     14.61 o 
   0   3   7       99.43      117.46      2.95 o 
   1   3   7      853.35      850.98      9.14 o 
   2   3   7      624.49      578.56      9.85 o 
   3   3   7       44.12       51.86      5.20 o 
   4   3   7      713.82      669.25     11.49 o 
   5   3   7        1.20       -2.85      4.60 o 
   6   3   7      115.09      101.33      6.55 o 
   7   3   7      121.36      119.10      9.53 o 
   8   3   7        8.35        0.44      8.54 o 
 -14   4   7       64.68       80.58      7.39 o 
 -13   4   7       12.21       19.27      6.51 o 
 -12   4   7       25.85       29.75      5.66 o 
 -11   4   7       60.50       69.95      6.40 o 
 -10   4   7       38.82       36.33      4.25 o 
  -9   4   7       72.81       63.12      4.87 o 
  -8   4   7       50.33       48.43      4.32 o 
  -7   4   7      279.76      320.26      6.72 o 
  -6   4   7       75.26       82.17      5.12 o 
  -5   4   7      128.15      117.75      5.31 o 
  -4   4   7       55.79       53.82      4.10 o 
  -3   4   7      172.99      164.98      4.04 o 
  -2   4   7       24.14       27.30      2.37 o 
  -1   4   7       81.55       99.52      3.29 o 
   0   4   7      509.46      559.45      8.86 o 
   1   4   7       74.24       71.45      3.88 o 
   2   4   7      181.28      168.39      5.29 o 
   3   4   7      290.62      269.15      6.58 o 
   4   4   7       18.69       12.73      4.74 o 
   5   4   7       24.12       10.10      4.87 o 
   6   4   7       60.03       65.95      6.16 o 
   7   4   7        1.78        7.30      3.90 o 
   8   4   7        3.03        0.35      8.09 o 
 -14   5   7       13.25       15.89      6.45 o 
 -13   5   7       50.07       55.71     14.64 o 
 -12   5   7        2.53        8.20      5.29 o 
 -11   5   7       60.82       58.60      7.59 o 
 -10   5   7       42.13       56.37      6.26 o 
  -9   5   7       85.54       73.02      6.56 o 
  -8   5   7      221.83      210.20      9.22 o 
  -7   5   7        0.47        2.06      4.41 o 
  -6   5   7        5.95        3.86      2.43 o 
  -5   5   7      405.68      417.24      6.65 o 
  -4   5   7       10.15       16.86      2.81 o 
  -3   5   7     1224.43     1231.23     18.86 o 
  -2   5   7       10.89       11.22      2.34 o 
  -1   5   7     1184.28     1145.28      8.74 o 
   0   5   7      214.40      185.70      6.85 o 
   1   5   7      326.99      339.16      7.99 o 
   2   5   7      749.81      732.60      9.70 o 
   3   5   7      861.74      863.86     17.47 o 
   4   5   7        1.96       -0.65      2.90 o 
   5   5   7        3.38        0.63      2.91 o 
   6   5   7        0.17        3.79      3.45 o 
   7   5   7       34.52       34.18      4.03 o 
   8   5   7        2.96        7.12      8.00 o 
 -13   6   7        0.20        4.34      6.94 o 
 -12   6   7       27.54       38.91      9.86 o 
 -11   6   7        1.99        5.78      5.72 o 
 -10   6   7        4.03        5.50      5.16 o 
  -9   6   7       11.74        8.91      5.39 o 
  -8   6   7       46.03       39.35      5.41 o 
  -7   6   7       16.99       33.87      5.37 o 
  -6   6   7      387.29      377.23      9.30 o 
  -5   6   7        9.56        6.62      2.87 o 
  -4   6   7        3.06        5.10      2.50 o 
  -3   6   7      129.99      119.21      3.25 o 
  -2   6   7      153.56      154.25      3.78 o 
  -1   6   7      660.10      704.04      6.15 o 
   0   6   7        0.54       -2.33      2.66 o 
   1   6   7     2236.87     2236.18     13.27 o 
   2   6   7     1181.09     1192.13     10.67 o 
   3   6   7       67.79       65.12      3.86 o 
   4   6   7      367.74      354.43      6.77 o 
   5   6   7       16.81       18.72      3.58 o 
   6   6   7       12.85       15.64      3.26 o 
   7   6   7      290.79      324.75      8.94 o 
 -13   7   7       66.78       55.99      7.70 o 
 -12   7   7        0.97       -4.72      5.85 o 
 -11   7   7        0.79       -3.28     14.81 o 
 -10   7   7       60.47       43.77      8.72 o 
  -9   7   7        9.24        7.68      5.16 o 
  -8   7   7        6.42       -2.95      5.40 o 
  -7   7   7      494.03      498.77     22.75 o 
  -6   7   7       76.25       72.97      6.19 o 
  -5   7   7      307.16      323.05      6.02 o 
  -4   7   7      133.46      145.75      4.48 o 
  -3   7   7       25.25       27.32      2.39 o 
  -2   7   7      871.85      927.10     11.09 o 
  -1   7   7       11.08       11.23      2.55 o 
   0   7   7      657.99      667.93      8.01 o 
   1   7   7     1305.87     1247.66     16.60 o 
   2   7   7      242.30      241.50      6.25 o 
   3   7   7      619.00      656.13     11.45 o 
   4   7   7      262.66      258.14      8.27 o 
   5   7   7       80.60       93.64      5.10 o 
   6   7   7       52.99       57.18      8.52 o 
   7   7   7      116.23      130.30     10.68 o 
 -12   8   7        1.86       -3.13      6.29 o 
 -11   8   7        0.03       -6.07      6.07 o 
 -10   8   7        0.02      -12.52     20.91 o 
  -9   8   7        4.06       -7.94     16.70 o 
  -8   8   7       19.78       22.61      5.63 o 
  -7   8   7       96.97       91.75      5.28 o 
  -6   8   7       59.46       42.54      4.79 o 
  -5   8   7        5.37        0.16      3.03 o 
  -4   8   7      428.94      437.73      6.59 o 
  -3   8   7       39.48       36.99      3.42 o 
  -2   8   7      124.42      115.33      4.80 o 
  -1   8   7      281.65      293.70     10.11 o 
   0   8   7      108.11      108.58      4.87 o 
   1   8   7        2.36       -1.50      3.63 o 
   2   8   7        1.47       -2.78      4.09 o 
   3   8   7        0.37        6.12      3.80 o 
   4   8   7        5.94       -6.07      6.07 o 
   5   8   7       21.98       16.89      4.52 o 
   6   8   7       63.23       86.22      6.18 o 
 -12   9   7        6.23      -12.56     12.56 o 
 -11   9   7        5.21       -2.62      6.72 o 
 -10   9   7        0.05       -8.22      8.22 o 
  -9   9   7        1.83       -6.01      6.01 o 
  -8   9   7        9.00        3.55      5.74 o 
  -7   9   7       59.39       58.63      5.44 o 
  -6   9   7        3.16        3.88      3.79 o 
  -5   9   7       62.16       55.66      3.91 o 
  -4   9   7       22.43       21.71      3.52 o 
  -3   9   7      929.79      987.25     12.74 o 
  -2   9   7       15.95       13.60      3.74 o 
  -1   9   7       80.23       80.72      5.63 o 
   0   9   7       56.65       46.65      5.12 o 
   1   9   7      122.23      105.78      7.24 o 
   2   9   7        9.03       -0.30      3.71 o 
   3   9   7      225.71      233.63      8.13 o 
   4   9   7       25.39       31.51      5.09 o 
   5   9   7      264.65      261.46     10.27 o 
   6   9   7       87.41      103.95      8.51 o 
 -11  10   7        4.23       -5.52     10.20 o 
 -10  10   7        6.10       -0.80      7.25 o 
  -9  10   7       56.15       52.70      5.96 o 
  -8  10   7        8.67        3.72      6.53 o 
  -7  10   7        8.90        5.93      4.86 o 
  -6  10   7       83.55       61.64      6.93 o 
  -5  10   7       27.96       21.32      4.28 o 
  -4  10   7      169.57      174.66      5.26 o 
  -3  10   7       40.30       30.46      4.05 o 
  -2  10   7      136.50      148.43      8.23 o 
  -1  10   7        1.22       -3.31      3.96 o 
   0  10   7        1.94       -1.00      4.23 o 
   1  10   7      510.49      533.07     11.01 o 
   2  10   7      285.46      301.20     11.40 o 
   3  10   7        2.81        6.37      4.66 o 
   4  10   7       83.79       70.24      6.33 o 
   5  10   7       70.63       96.60      6.86 o 
 -10  11   7       31.89       30.02      9.05 o 
  -9  11   7        0.35        3.13      7.22 o 
  -8  11   7        4.34        2.36      5.72 o 
  -7  11   7       17.69        9.35      5.30 o 
  -6  11   7       99.29      112.42     10.28 o 
  -5  11   7       76.58       83.02     10.27 o 
  -4  11   7       70.63       80.21      6.21 o 
  -3  11   7      165.22      159.84      7.37 o 
  -2  11   7       40.73       40.39      4.43 o 
  -1  11   7      130.82      134.30      7.02 o 
   0  11   7      177.13      181.32      7.43 o 
   1  11   7      144.81      170.21      7.64 o 
   2  11   7      242.64      245.43     10.52 o 
   3  11   7       48.76       53.66      5.67 o 
   4  11   7       52.94       64.10      7.46 o 
  -8  12   7      121.90      155.71     10.74 o 
  -7  12   7        6.16        4.88      7.08 o 
  -6  12   7       99.62      104.56     10.92 o 
  -5  12   7      195.70      208.18     10.41 o 
  -4  12   7      150.68      146.86     12.95 o 
  -3  12   7        0.50       -4.30      4.99 o 
  -2  12   7       13.75        5.67      4.82 o 
  -1  12   7        2.94       -6.60      6.60 o 
   0  12   7       12.23       -5.14     13.52 o 
   1  12   7        0.20        3.25      6.75 o 
   2  12   7        1.14       10.51      5.18 o 
  -6  13   7       51.04       45.28      8.30 o 
  -5  13   7       13.09        5.26      7.62 o 
  -4  13   7        0.11       -6.45      6.45 o 
  -3  13   7       13.29       -5.50      5.50 o 
  -2  13   7        0.27       -6.51      6.51 o 
  -1  13   7       14.96        6.48      6.42 o 
   0  13   7        4.66       -3.45      6.83 o 
 -15   0   8        2.83        3.23      6.16 o 
 -14   0   8        1.91        3.34      5.70 o 
 -13   0   8        2.52        2.61      5.14 o 
 -12   0   8      172.46      157.80      7.49 o 
 -11   0   8       10.49        0.03      7.80 o 
 -10   0   8      293.43      324.99     14.14 o 
  -9   0   8      168.01      177.85     10.78 o 
  -8   0   8       38.11       39.51      7.33 o 
  -7   0   8      258.30      279.11     11.54 o 
  -6   0   8       95.41      113.74      8.64 o 
  -5   0   8     1238.30     1220.81     19.47 o 
  -4   0   8        3.13        8.79      5.48 o 
  -3   0   8      337.30      374.52      8.37 o 
  -2   0   8     1372.89     1270.92     22.22 o 
  -1   0   8        3.68        6.96      5.77 o 
   0   0   8      876.50      807.97     19.09 o 
   1   0   8      155.81      131.41      8.43 o 
   2   0   8      611.42      625.16     13.72 o 
   3   0   8      273.36      226.18     30.95 o 
   4   0   8      117.29       92.33     12.38 o 
   5   0   8      108.86       63.66     11.85 o 
   6   0   8       70.51       60.79     12.02 o 
   7   0   8      333.77      355.78     20.04 o 
   8   0   8       63.52       80.37     15.15 o 
 -15   1   8        0.09       -3.12      4.50 o 
 -14   1   8        0.70       -0.32      4.40 o 
 -13   1   8       19.31       26.81      9.01 o 
 -12   1   8       10.19        6.86      3.96 o 
 -11   1   8       77.25       86.57      4.83 o 
 -10   1   8        5.08        5.33      3.60 o 
  -9   1   8       12.98        4.62      3.52 o 
  -8   1   8       63.26       55.33      5.65 o 
  -7   1   8       22.01       24.63      4.80 o 
  -6   1   8      501.27      481.61      9.62 o 
  -5   1   8     1383.75     1376.57     47.97 o 
  -4   1   8        0.05       -0.95      3.72 o 
  -3   1   8       56.79       53.76      3.61 o 
  -2   1   8        3.84        0.38      2.68 o 
  -1   1   8      286.24      260.55     10.11 o 
   0   1   8        0.91       -0.68      3.64 o 
   1   1   8      297.21      283.61      7.29 o 
   2   1   8      176.03      192.61      6.97 o 
   3   1   8      194.71      191.49      7.26 o 
   4   1   8        0.34       -8.06      8.06 o 
   5   1   8      141.70      116.85      9.41 o 
   6   1   8        7.19       -1.27      7.91 o 
   7   1   8       55.37       48.77      8.93 o 
   8   1   8       80.66      110.34     10.58 o 
 -14   2   8       18.34       12.91      5.79 o 
 -13   2   8        0.13       -3.01      4.98 o 
 -12   2   8        6.98        2.55      3.95 o 
 -11   2   8       10.32       10.33      3.89 o 
 -10   2   8       14.66       21.25      4.22 o 
  -9   2   8       54.71       38.11      4.02 o 
  -8   2   8      212.28      227.50      8.88 o 
  -7   2   8        0.78        0.99      3.00 o 
  -6   2   8      423.98      447.57     10.67 o 
  -5   2   8      365.47      382.00     11.42 o 
  -4   2   8      113.46      129.02      9.75 o 
  -3   2   8      593.02      592.77     11.10 o 
  -2   2   8      213.75      204.43      5.14 o 
  -1   2   8       13.21       12.86      3.80 o 
   0   2   8      453.70      402.82      8.28 o 
   1   2   8       23.47       13.42      4.29 o 
   2   2   8      174.31      163.88      6.43 o 
   3   2   8       18.38       25.15      5.37 o 
   4   2   8      304.29      324.40     12.74 o 
   5   2   8       38.01       39.43      7.11 o 
   6   2   8      126.11      135.44      9.94 o 
   7   2   8        3.25       10.80      7.11 o 
 -14   3   8       16.71       19.69      6.72 o 
 -13   3   8        0.27        3.45      5.11 o 
 -12   3   8       12.98       15.95      5.37 o 
 -11   3   8        9.59       14.96      4.17 o 
 -10   3   8       31.27       31.88      4.44 o 
  -9   3   8        0.14        3.07      3.92 o 
  -8   3   8      328.39      324.89      8.42 o 
  -7   3   8      147.63      153.27      8.30 o 
  -6   3   8      108.23      106.69      4.45 o 
  -5   3   8      422.79      431.18      8.43 o 
  -4   3   8       74.54       66.21      4.17 o 
  -3   3   8       19.34       20.49      2.60 o 
  -2   3   8     1277.58     1360.48     13.08 o 
  -1   3   8     1050.25      999.57      9.74 o 
   0   3   8       62.05       45.18      3.36 o 
   1   3   8       14.74       13.64      3.30 o 
   2   3   8      554.21      572.33     10.73 o 
   3   3   8        1.89       -2.05      4.74 o 
   4   3   8        1.92       -1.32      4.51 o 
   5   3   8      434.47      440.64     10.60 o 
   6   3   8        0.62       -7.71      7.71 o 
   7   3   8      165.19      178.68     15.28 o 
 -14   4   8       14.24       16.68      6.83 o 
 -13   4   8       14.65       12.44      5.94 o 
 -12   4   8        0.00        1.96      5.38 o 
 -11   4   8        0.10        0.43      5.40 o 
 -10   4   8        7.80        1.35      4.09 o 
  -9   4   8      251.10      222.53     12.58 o 
  -8   4   8      301.80      304.71      7.25 o 
  -7   4   8      126.41       95.33      5.83 o 
  -6   4   8      190.54      193.09      6.90 o 
  -5   4   8       80.08       78.03      5.84 o 
  -4   4   8       22.35       18.21      3.84 o 
  -3   4   8        9.51       12.98      2.78 o 
  -2   4   8      141.01      150.07      4.08 o 
  -1   4   8       50.92       40.98      2.66 o 
   0   4   8       68.01       49.95      3.16 o 
   1   4   8     1460.47     1537.48     13.22 o 
   2   4   8        3.57        5.41      3.69 o 
   3   4   8       81.12       87.96      4.88 o 
   4   4   8      152.69      158.41      7.24 o 
   5   4   8        0.26       -5.38      5.38 o 
   6   4   8      289.94      327.93     10.35 o 
   7   4   8       61.69       81.17      6.10 o 
 -14   5   8       11.14       18.17      7.05 o 
 -13   5   8       78.06       83.48     16.44 o 
 -12   5   8        0.01       -1.79      5.75 o 
 -11   5   8        3.23        1.13      5.30 o 
 -10   5   8        2.18        4.09      5.40 o 
  -9   5   8       25.05       18.52      5.65 o 
  -8   5   8        1.47        4.29      5.36 o 
  -7   5   8       24.76       24.41      4.97 o 
  -6   5   8      199.47      222.48      7.62 o 
  -5   5   8       29.39       38.76      4.71 o 
  -4   5   8      153.44      155.85      7.97 o 
  -3   5   8     1107.51     1125.28     18.44 o 
  -2   5   8     1174.12     1183.03     12.94 o 
  -1   5   8     1406.93     1430.29     32.30 o 
   0   5   8      171.20      154.24      5.50 o 
   1   5   8     1796.97     1902.69     15.21 o 
   2   5   8      105.02      110.79      7.78 o 
   3   5   8        1.36       -0.25      3.73 o 
   4   5   8       39.51       26.44      4.14 o 
   5   5   8       33.93       31.13      3.38 o 
   6   5   8        0.12       -1.07      4.16 o 
   7   5   8        0.09       11.73      4.45 o 
 -13   6   8        1.48        7.36      5.92 o 
 -12   6   8        1.51        1.28      5.48 o 
 -11   6   8        0.76        1.59      5.24 o 
 -10   6   8        5.89        6.24      6.71 o 
  -9   6   8       52.59       51.68     12.70 o 
  -8   6   8      192.43      212.98     12.75 o 
  -7   6   8      175.20      187.58     15.32 o 
  -6   6   8       54.64       59.41      6.95 o 
  -5   6   8      129.62      135.85      5.02 o 
  -4   6   8       12.15       10.77      2.62 o 
  -3   6   8      559.74      609.52      9.12 o 
  -2   6   8     1185.33     1275.41     17.91 o 
  -1   6   8      334.53      353.13      6.43 o 
   0   6   8        4.08        1.18      3.29 o 
   1   6   8        1.21       -0.02      3.25 o 
   2   6   8       89.60       95.06      4.43 o 
   3   6   8        0.22       -1.27      3.26 o 
   4   6   8        4.44       -1.28      4.41 o 
   5   6   8       13.93       10.50      3.71 o 
   6   6   8       27.71       28.14      3.75 o 
 -13   7   8        3.37        6.55      6.66 o 
 -12   7   8        3.11        1.15      5.71 o 
 -11   7   8       15.49       10.59      6.03 o 
 -10   7   8        4.14        7.04      5.79 o 
  -9   7   8        2.76        3.31      5.07 o 
  -8   7   8        0.98       -0.98      4.96 o 
  -7   7   8        6.92        7.20      5.42 o 
  -6   7   8      219.96      224.49     11.53 o 
  -5   7   8      230.53      224.67      5.57 o 
  -4   7   8        5.86        2.86      2.76 o 
  -3   7   8     1162.19     1159.63     11.75 o 
  -2   7   8       74.78       69.72      5.86 o 
  -1   7   8      115.63      103.66      8.65 o 
   0   7   8       74.67       66.98      3.77 o 
   1   7   8       10.38       10.49      3.30 o 
   2   7   8        5.49        3.61      3.82 o 
   3   7   8       17.38       17.22      3.48 o 
   4   7   8        9.38        7.31      3.34 o 
   5   7   8       18.51       14.98      4.19 o 
   6   7   8        2.75       -4.46      4.46 o 
 -12   8   8       11.19       11.95      6.17 o 
 -11   8   8        0.12       -8.74      8.74 o 
 -10   8   8       13.75       17.09      6.06 o 
  -9   8   8        2.39       -3.97      5.62 o 
  -8   8   8      175.40      185.47      8.86 o 
  -7   8   8      134.10      144.69      6.41 o 
  -6   8   8      167.69      157.00      6.63 o 
  -5   8   8      271.15      299.62      6.00 o 
  -4   8   8      441.06      484.96      7.15 o 
  -3   8   8      397.86      408.31      8.28 o 
  -2   8   8      924.78      992.81     13.20 o 
  -1   8   8      434.93      450.25      9.58 o 
   0   8   8       39.78       23.43      3.84 o 
   1   8   8      247.62      221.45      7.57 o 
   2   8   8       27.85       29.23      4.77 o 
   3   8   8       23.84       18.25      4.29 o 
   4   8   8        1.48       -4.34      4.34 o 
   5   8   8        0.76       -1.46      8.40 o 
 -11   9   8        2.73        0.85      6.41 o 
 -10   9   8       24.52       19.02      7.67 o 
  -9   9   8       17.80       15.14      6.56 o 
  -8   9   8        9.36       -1.34      5.56 o 
  -7   9   8      127.92      142.75     12.14 o 
  -6   9   8       13.02        8.67      4.34 o 
  -5   9   8      345.54      322.62      9.06 o 
  -4   9   8      107.76      114.85      6.19 o 
  -3   9   8       18.85       13.60      3.67 o 
  -2   9   8        2.48       -4.41      4.41 o 
  -1   9   8        2.72       -3.73      4.31 o 
   0   9   8       70.49       72.24      8.61 o 
   1   9   8        0.00       -7.48      7.48 o 
   2   9   8      163.83      164.01      7.08 o 
   3   9   8      113.37      112.56      7.38 o 
   4   9   8       34.27       42.90      5.63 o 
 -10  10   8       49.86       39.97      6.26 o 
  -9  10   8        1.05       -6.39      6.39 o 
  -8  10   8       21.10       27.61      7.53 o 
  -7  10   8      141.96      134.49      7.22 o 
  -6  10   8      121.83      116.47      8.42 o 
  -5  10   8       52.60       52.43      4.20 o 
  -4  10   8       66.34       66.95      5.10 o 
  -3  10   8       44.31       45.16      4.55 o 
  -2  10   8        0.01       -6.10      6.10 o 
  -1  10   8        6.47        3.63      5.67 o 
   0  10   8       47.28       46.11     11.00 o 
   1  10   8      125.13      125.15      8.34 o 
   2  10   8        2.20       -4.14      4.14 o 
   3  10   8      119.34      127.10      7.38 o 
  -9  11   8        0.20       -5.49      6.25 o 
  -8  11   8       39.50       30.56      7.17 o 
  -7  11   8        0.53       -2.57      5.38 o 
  -6  11   8       48.55       54.44      6.27 o 
  -5  11   8      103.67      102.97      6.74 o 
  -4  11   8        3.98        8.48      4.03 o 
  -3  11   8       13.47        9.13      3.62 o 
  -2  11   8        0.28       -3.60      5.84 o 
  -1  11   8       61.28       79.30      6.15 o 
   0  11   8        8.82        8.63      5.07 o 
   1  11   8      286.89      292.17     11.76 o 
   2  11   8        0.05        1.58      5.30 o 
  -7  12   8        7.94        6.04      6.11 o 
  -6  12   8       24.60       47.43      8.60 o 
  -5  12   8        5.62        9.53      6.93 o 
  -4  12   8        5.75        4.63      4.84 o 
  -3  12   8       14.05        0.66      6.16 o 
  -2  12   8       40.75       37.79      7.17 o 
  -1  12   8        0.96       -4.85      4.85 o 
   0  12   8        0.31       -7.36      7.36 o 
   1  12   8       41.13       37.82      7.19 o 
  -4  13   8       19.60       18.91      7.25 o 
  -3  13   8      103.36       96.20      8.86 o 
 -14   1   9       50.29       61.94      5.81 o 
 -13   1   9       62.79       44.73      5.19 o 
 -12   1   9       37.68       31.21      4.38 o 
 -11   1   9        0.06        2.70      3.85 o 
 -10   1   9       91.96       83.27      4.90 o 
  -9   1   9       21.43       36.84      3.92 o 
  -8   1   9       41.42       35.35      5.59 o 
  -7   1   9       25.30       18.50      4.77 o 
  -6   1   9        0.11        0.49      4.44 o 
  -5   1   9       19.51       12.74      4.46 o 
  -4   1   9      213.57      210.22     10.01 o 
  -3   1   9      125.36      117.80      5.98 o 
  -2   1   9       65.81       52.69      5.08 o 
  -1   1   9       39.14       41.73      4.97 o 
   0   1   9     1360.05     1230.63     19.33 o 
   1   1   9      854.50      810.96     12.26 o 
   2   1   9     1011.38     1002.95     22.52 o 
   3   1   9       92.19       71.79      6.06 o 
   4   1   9      469.75      471.57     21.72 o 
   5   1   9       23.85       18.20      8.00 o 
   6   1   9       86.52      103.58      9.61 o 
 -14   2   9       16.10       22.06      7.01 o 
 -13   2   9       27.86       20.01      5.76 o 
 -12   2   9       10.48       12.05      3.97 o 
 -11   2   9       64.20       58.21      4.62 o 
 -10   2   9      195.64      191.36      8.17 o 
  -9   2   9      167.76      181.89      6.08 o 
  -8   2   9      321.10      300.73      8.88 o 
  -7   2   9       30.04       13.34      3.43 o 
  -6   2   9        1.62        0.56      3.01 o 
  -5   2   9      857.21      875.08     11.38 o 
  -4   2   9      175.49      164.69      4.57 o 
  -3   2   9        0.80       -0.64      2.49 o 
  -2   2   9     1463.09     1439.05     14.34 o 
  -1   2   9       45.36       35.66      5.51 o 
   0   2   9       66.11       45.20      5.08 o 
   1   2   9      907.62      878.82     12.97 o 
   2   2   9      302.28      291.29      8.70 o 
   3   2   9        1.55       -2.78      4.45 o 
   4   2   9      530.69      475.83     18.91 o 
   5   2   9        0.30       -2.37      6.42 o 
   6   2   9        0.03       -8.30      8.30 o 
 -14   3   9        6.16       11.06      5.81 o 
 -13   3   9       12.05        9.52      5.78 o 
 -12   3   9       15.61       14.51      4.19 o 
 -11   3   9       16.45       12.00      4.15 o 
 -10   3   9       27.13       20.74      4.09 o 
  -9   3   9       33.87       24.63      4.16 o 
  -8   3   9       22.91       13.58      4.17 o 
  -7   3   9       29.81       23.60      5.05 o 
  -6   3   9      246.30      255.96      7.47 o 
  -5   3   9       78.97       99.85      5.42 o 
  -4   3   9     1740.88     1832.98     26.65 o 
  -3   3   9        2.77        5.12      3.03 o 
  -2   3   9     2845.29     2856.40     19.55 o 
  -1   3   9      213.45      192.06      6.81 o 
   0   3   9      245.76      214.54      7.37 o 
   1   3   9      377.63      390.74      9.52 o 
   2   3   9        3.04        5.48      4.81 o 
   3   3   9       79.17       70.35      6.30 o 
   4   3   9       63.51       40.87      8.06 o 
   5   3   9       18.01        9.97      7.74 o 
   6   3   9      157.05      149.81     10.71 o 
 -14   4   9        1.35        7.31      7.84 o 
 -13   4   9        0.50       -2.18      5.33 o 
 -12   4   9       15.65       10.61      5.84 o 
 -11   4   9        2.53        1.60      4.20 o 
 -10   4   9       54.45       37.17      4.60 o 
  -9   4   9       24.18       24.59      4.51 o 
  -8   4   9      113.86      108.04      6.66 o 
  -7   4   9       64.64       69.28      5.79 o 
  -6   4   9        6.52       11.34      4.60 o 
  -5   4   9       14.61        4.91      4.49 o 
  -4   4   9      140.79      129.79      4.65 o 
  -3   4   9       73.16       68.73      3.81 o 
  -2   4   9       22.18       18.70      3.53 o 
  -1   4   9       39.98       36.23      3.95 o 
   0   4   9      267.80      256.89      8.06 o 
   1   4   9        3.91        4.87      4.73 o 
   2   4   9      296.55      302.42      9.18 o 
   3   4   9       47.20       44.96      4.61 o 
   4   4   9        1.68       -4.31      4.31 o 
   5   4   9        1.33       -5.84      5.84 o 
   6   4   9       45.00       39.19      8.19 o 
 -13   5   9        0.08        1.91      5.58 o 
 -12   5   9        0.05        1.83      5.32 o 
 -11   5   9       10.25        8.79      5.45 o 
 -10   5   9       41.27       42.71      6.13 o 
  -9   5   9        5.49        6.09      5.35 o 
  -8   5   9       88.65      105.55     13.32 o 
  -7   5   9        1.55        3.94      4.99 o 
  -6   5   9      161.54      155.38      7.22 o 
  -5   5   9      157.60      166.25     17.70 o 
  -4   5   9      155.87      154.56      5.24 o 
  -3   5   9     1021.05     1051.64     11.32 o 
  -2   5   9      692.43      704.70     14.77 o 
  -1   5   9      583.82      571.24     11.01 o 
   0   5   9      691.48      711.29     12.07 o 
   1   5   9        2.41        2.33      4.70 o 
   2   5   9       62.60       60.36      6.12 o 
   3   5   9       59.16       44.50      4.80 o 
   4   5   9        5.89       -4.07      4.07 o 
   5   5   9        4.20        2.80      3.86 o 
   6   5   9       88.46      105.21      8.74 o 
 -13   6   9        1.33        5.01      5.97 o 
 -12   6   9        0.03        7.33      6.05 o 
 -11   6   9       38.58       49.87      6.46 o 
 -10   6   9       25.39       19.55      6.02 o 
  -9   6   9        0.59        7.63      5.53 o 
  -8   6   9       76.71       72.73      6.51 o 
  -7   6   9       53.57       59.42      6.33 o 
  -6   6   9       80.20       77.92      8.37 o 
  -5   6   9        6.55        4.40      3.76 o 
  -4   6   9      674.92      681.39     13.55 o 
  -3   6   9      442.43      461.12     17.36 o 
  -2   6   9     2567.69     2724.68     47.88 o 
  -1   6   9      267.27      280.91      9.13 o 
   0   6   9      112.94      128.73      6.75 o 
   1   6   9      211.10      206.73      9.69 o 
   2   6   9       26.08       29.68      3.75 o 
   3   6   9       57.44       62.38      4.29 o 
   4   6   9      172.79      178.58      7.63 o 
   5   6   9       16.01       19.67      3.74 o 
 -12   7   9        1.13        3.65      6.20 o 
 -11   7   9        0.41        5.29      6.13 o 
 -10   7   9        4.85        4.50      5.55 o 
  -9   7   9       36.37       36.29      7.38 o 
  -8   7   9       15.68       18.23      5.66 o 
  -7   7   9       40.93       44.75      6.20 o 
  -6   7   9       29.13       29.81      4.70 o 
  -5   7   9       14.04        9.59      2.98 o 
  -4   7   9       38.55       27.35      3.03 o 
  -3   7   9      212.54      204.29      5.02 o 
  -2   7   9        1.92        1.45      3.21 o 
  -1   7   9        1.79        1.70      3.32 o 
   0   7   9      955.74      979.03     12.00 o 
   1   7   9       23.40       22.75      4.14 o 
   2   7   9      616.51      689.42      9.52 o 
   3   7   9       51.81       49.04      4.63 o 
   4   7   9      342.34      369.22     10.11 o 
   5   7   9      103.14       97.70      7.38 o 
 -12   8   9        2.58        8.59      6.46 o 
 -11   8   9       36.33       25.48     13.53 o 
 -10   8   9        2.92       -0.18      6.25 o 
  -9   8   9       30.01       35.84      6.58 o 
  -8   8   9        8.31        4.51      4.70 o 
  -7   8   9      239.01      251.53     11.52 o 
  -6   8   9      188.97      178.39     12.12 o 
  -5   8   9      261.94      282.66      6.19 o 
  -4   8   9       47.10       37.74      3.69 o 
  -3   8   9        0.32        6.51      7.06 o 
  -2   8   9       15.30       17.50      4.75 o 
  -1   8   9        1.74        0.14      4.33 o 
   0   8   9      101.54       95.58      7.65 o 
   1   8   9       37.93       33.90      4.95 o 
   2   8   9        8.49        4.35      6.87 o 
   3   8   9       11.17       14.23      7.40 o 
   4   8   9        0.19       -2.10      4.33 o 
 -11   9   9        1.40        0.89      6.31 o 
 -10   9   9        0.52       -2.50      6.65 o 
  -9   9   9        1.66       -3.23      9.98 o 
  -8   9   9        0.69       -5.74      6.21 o 
  -7   9   9       10.48        8.45      4.44 o 
  -6   9   9      174.69      179.87      6.72 o 
  -5   9   9       25.57       25.87      3.78 o 
  -4   9   9        5.37        4.41      4.06 o 
  -3   9   9        2.10       -2.38      6.00 o 
  -2   9   9       15.89       12.49      4.84 o 
  -1   9   9       23.13       18.38      5.74 o 
   0   9   9      377.74      389.26     12.45 o 
   1   9   9       14.10        9.05      4.81 o 
   2   9   9       76.80       61.85      6.71 o 
   3   9   9      135.03      139.09      7.43 o 
 -10  10   9        1.62        1.71      6.71 o 
  -9  10   9        0.51       -2.33      5.70 o 
  -8  10   9       17.41        9.30      5.96 o 
  -7  10   9       36.53       30.42      5.43 o 
  -6  10   9       10.66       10.40      4.44 o 
  -5  10   9      195.64      203.56      7.60 o 
  -4  10   9       55.22       43.39      4.55 o 
  -3  10   9       22.67       26.31      5.34 o 
  -2  10   9      259.92      234.85      8.69 o 
  -1  10   9      182.02      181.06      7.91 o 
   0  10   9        9.73        5.43      7.20 o 
   1  10   9      112.38      104.48      8.71 o 
   2  10   9       71.82       81.65      6.85 o 
  -8  11   9        5.89       -1.39      6.00 o 
  -7  11   9       29.88       39.38      5.92 o 
  -6  11   9       74.26       90.68     13.73 o 
  -5  11   9        0.85        6.03      4.33 o 
  -4  11   9       31.05       36.39      5.59 o 
  -3  11   9       43.52       38.50      5.49 o 
  -2  11   9      137.51      136.87      7.53 o 
  -1  11   9       29.98       16.83      5.41 o 
   0  11   9        0.00       -6.27      6.27 o 
   1  11   9        1.99      -14.71     14.71 o 
  -6  12   9        0.14        3.47      7.42 o 
  -5  12   9       14.98       12.41      5.46 o 
  -4  12   9       52.17       36.27      7.19 o 
  -3  12   9       12.22       11.65      5.23 o 
  -2  12   9        0.34       -3.56      6.03 o 
 -14   0  10       15.93       14.78      4.99 o 
 -13   0  10        7.68       12.90      4.80 o 
 -12   0  10        4.36        4.85      4.36 o 
 -11   0  10        2.08        6.63      7.40 o 
 -10   0  10        1.17       -1.83      8.01 o 
  -9   0  10       81.58       56.36      8.99 o 
  -8   0  10      213.13      193.80     11.59 o 
  -7   0  10        2.79       -2.47      7.64 o 
  -6   0  10      284.52      261.19     12.12 o 
  -5   0  10      378.47      392.49     13.70 o 
  -4   0  10      255.93      238.08      8.54 o 
  -3   0  10      293.20      247.54     12.61 o 
  -2   0  10      129.25      106.48      9.95 o 
  -1   0  10     1148.69     1086.46     24.47 o 
   0   0  10      957.19      992.16     24.98 o 
   1   0  10      470.58      382.14     11.14 o 
   2   0  10       25.31       17.70      8.94 o 
   3   0  10       50.75       36.59     10.71 o 
   4   0  10      312.00      315.27     17.18 o 
   5   0  10       15.87       13.26     11.88 o 
 -14   1  10        0.10       -3.64      3.64 o 
 -13   1  10        1.20       -5.39      5.39 o 
 -12   1  10        3.86        1.16      3.68 o 
 -11   1  10        7.44       -0.02      3.57 o 
 -10   1  10        5.17        4.45      3.63 o 
  -9   1  10       70.30       72.83      7.06 o 
  -8   1  10       15.22       14.12      5.30 o 
  -7   1  10        0.78        3.15      5.19 o 
  -6   1  10       86.59       90.60      6.52 o 
  -5   1  10      167.09      131.49      7.88 o 
  -4   1  10       17.86       14.83      4.08 o 
  -3   1  10       12.20       10.01      4.12 o 
  -2   1  10        9.61        4.85      5.00 o 
  -1   1  10      189.82      178.27     16.56 o 
   0   1  10        0.29       -1.21      4.72 o 
   1   1  10        9.88       19.00      3.74 o 
   2   1  10       83.28       79.87      6.46 o 
   3   1  10       82.60       82.46      9.00 o 
   4   1  10       63.78       63.60      7.79 o 
   5   1  10      228.31      231.83     12.55 o 
 -14   2  10        0.78        0.74      5.74 o 
 -13   2  10        0.89        0.14      4.37 o 
 -12   2  10        0.03       -0.22      3.79 o 
 -11   2  10        8.26       10.71      3.72 o 
 -10   2  10       20.75       23.50      4.00 o 
  -9   2  10       30.48       34.76      4.23 o 
  -8   2  10      163.13      149.38      5.59 o 
  -7   2  10        0.89        2.10      3.50 o 
  -6   2  10      941.46      926.79     10.70 o 
  -5   2  10      284.30      265.50      7.23 o 
  -4   2  10      122.65      135.29      4.45 o 
  -3   2  10      143.81      147.75      6.14 o 
  -2   2  10       14.04       16.67      5.15 o 
  -1   2  10      252.21      254.92      9.42 o 
   0   2  10        0.64        0.68      4.60 o 
   1   2  10      155.67      160.45      7.11 o 
   2   2  10       16.90       15.48      5.51 o 
   3   2  10       60.29       49.12      7.94 o 
   4   2  10        0.15       -7.75      7.86 o 
   5   2  10      125.15      122.36     10.06 o 
 -14   3  10        2.54       14.16      6.36 o 
 -13   3  10        0.14        6.23      5.32 o 
 -12   3  10        1.12       -0.18      4.32 o 
 -11   3  10        7.77        6.25      4.13 o 
 -10   3  10        5.50        2.52      4.07 o 
  -9   3  10       13.66       19.65      4.22 o 
  -8   3  10       16.43        9.83      4.04 o 
  -7   3  10       25.24       17.58      4.59 o 
  -6   3  10       37.19       40.60      5.42 o 
  -5   3  10      233.04      227.99      7.27 o 
  -4   3  10      189.78      182.43      5.69 o 
  -3   3  10      118.68      107.01      5.78 o 
  -2   3  10        2.78       -4.21      4.21 o 
  -1   3  10      307.68      289.00      8.05 o 
   0   3  10        2.81        3.65      4.28 o 
   1   3  10        0.06        3.17      5.08 o 
   2   3  10      511.24      557.83     11.94 o 
   3   3  10       76.31       69.96      6.85 o 
   4   3  10        3.56       -5.31      6.76 o 
   5   3  10      208.52      221.47     12.62 o 
 -13   4  10        8.86       21.72      5.87 o 
 -12   4  10        7.03       11.59      4.59 o 
 -11   4  10       14.57       13.48      4.24 o 
 -10   4  10        5.35        1.69      4.23 o 
  -9   4  10       82.90       87.17      6.65 o 
  -8   4  10       11.65        7.25      4.87 o 
  -7   4  10        9.31        6.31      4.97 o 
  -6   4  10      271.53      263.68     10.68 o 
  -5   4  10      289.48      319.18      6.87 o 
  -4   4  10      627.13      652.77     14.53 o 
  -3   4  10       41.46       44.34      5.18 o 
  -2   4  10      358.09      378.96      7.56 o 
  -1   4  10        4.77        4.40      4.40 o 
   0   4  10      181.88      184.32      8.37 o 
   1   4  10     1093.03     1100.26     17.67 o 
   2   4  10       11.16        8.85      5.63 o 
   3   4  10      154.62      163.09      8.45 o 
   4   4  10        3.32        0.74      5.42 o 
   5   4  10       66.45       64.62     10.37 o 
 -13   5  10        2.73        5.67      6.00 o 
 -12   5  10       15.25       22.61      6.12 o 
 -11   5  10       16.14       12.04      5.82 o 
 -10   5  10       44.35       33.66      6.10 o 
  -9   5  10      109.79      117.93     11.46 o 
  -8   5  10       96.33      118.95      7.49 o 
  -7   5  10       35.69       28.00      5.66 o 
  -6   5  10       19.72       29.85      5.57 o 
  -5   5  10       30.65       30.86      4.48 o 
  -4   5  10      179.83      180.73      7.41 o 
  -3   5  10      954.69      970.33     11.32 o 
  -2   5  10      534.63      557.37     17.45 o 
  -1   5  10        2.31        7.51      4.89 o 
   0   5  10       10.48       11.73      5.53 o 
   1   5  10        0.25       -3.57      5.33 o 
   2   5  10       29.72       29.36      6.14 o 
   3   5  10        6.02       -6.09      6.09 o 
   4   5  10        4.19       -3.12      6.52 o 
 -13   6  10        2.63       13.42      5.99 o 
 -12   6  10       13.63       29.17      6.36 o 
 -11   6  10        3.02        4.84      5.84 o 
 -10   6  10       49.56       54.51      6.75 o 
  -9   6  10        0.01        4.02      5.10 o 
  -8   6  10       34.92       44.83      6.82 o 
  -7   6  10       16.12       19.75      5.71 o 
  -6   6  10        1.76        0.80      3.96 o 
  -5   6  10      673.31      721.57     18.11 o 
  -4   6  10      315.01      300.81      8.31 o 
  -3   6  10      124.84      133.61      6.87 o 
  -2   6  10      469.73      470.18     10.45 o 
  -1   6  10       61.16       55.56      6.33 o 
   0   6  10      359.71      375.23     10.18 o 
   1   6  10        2.20        0.51      6.16 o 
   2   6  10       41.54       41.98      6.53 o 
   3   6  10       16.25       22.68      8.17 o 
   4   6  10        8.35        4.86      5.46 o 
 -12   7  10        7.12       14.87      6.53 o 
 -11   7  10        0.79        6.57      5.92 o 
 -10   7  10        8.27        7.77      6.28 o 
  -9   7  10        0.36        2.10      5.63 o 
  -8   7  10        4.77        4.82      6.22 o 
  -7   7  10       33.91       37.34      6.76 o 
  -6   7  10      273.34      297.14      8.35 o 
  -5   7  10       12.55       16.28      3.33 o 
  -4   7  10       30.29       33.85      3.64 o 
  -3   7  10       10.20        9.59      4.10 o 
  -2   7  10      123.57      129.20      6.05 o 
  -1   7  10       12.58        9.95      4.49 o 
   0   7  10       56.08       58.68      5.38 o 
   1   7  10       29.57       33.45      8.25 o 
   2   7  10        1.69       -5.81      6.13 o 
   3   7  10        0.01       -1.64      6.41 o 
 -11   8  10        4.48       11.58      6.79 o 
 -10   8  10       74.81       82.81      7.99 o 
  -9   8  10       26.25       27.95      6.66 o 
  -8   8  10       51.44       61.26      5.83 o 
  -7   8  10       67.65       76.43      6.02 o 
  -6   8  10       22.72       20.36      5.03 o 
  -5   8  10      327.77      328.87      8.09 o 
  -4   8  10      226.83      253.67     13.49 o 
  -3   8  10        8.59        5.09      4.86 o 
  -2   8  10        0.50        2.70      4.83 o 
  -1   8  10       38.38       37.10      6.49 o 
   0   8  10       95.11       86.90     11.88 o 
   1   8  10       13.50        2.09     16.40 o 
   2   8  10      105.55       98.45      9.12 o 
 -10   9  10        2.06        2.93      6.38 o 
  -9   9  10       16.69       25.07      7.74 o 
  -8   9  10        9.28       13.60      5.38 o 
  -7   9  10       12.80       12.79      4.68 o 
  -6   9  10       24.97       27.17      4.64 o 
  -5   9  10       35.97       25.07      4.50 o 
  -4   9  10      122.28      138.27      7.45 o 
  -3   9  10      293.15      319.89     12.67 o 
  -2   9  10       65.12       61.33      6.45 o 
  -1   9  10      105.00      110.15      8.60 o 
   0   9  10      146.12      157.54     15.99 o 
   1   9  10       35.18       33.10      7.15 o 
  -9  10  10        8.57        9.90      5.50 o 
  -8  10  10        5.96        5.45      6.02 o 
  -7  10  10       25.10       17.45      4.90 o 
  -6  10  10        6.58       11.32      4.52 o 
  -5  10  10       20.34       18.92      4.07 o 
  -4  10  10       31.83       35.71      6.07 o 
  -3  10  10       35.15       31.76      5.55 o 
  -2  10  10       73.11       57.81      6.77 o 
  -1  10  10        7.22      -10.28     10.28 o 
   0  10  10       57.45       48.59      7.57 o 
  -7  11  10        1.79       11.58      6.42 o 
  -6  11  10        0.07        0.90      5.65 o 
  -5  11  10       70.70       81.32      9.05 o 
  -4  11  10       26.58       30.74      5.89 o 
  -3  11  10        1.99       -5.52      5.52 o 
  -2  11  10      144.20      139.80      7.75 o 
 -14   1  11        0.98        3.15      3.44 o 
 -13   1  11        0.02       -2.35      4.35 o 
 -12   1  11        9.65       10.41      3.91 o 
 -11   1  11        9.45        6.74      3.98 o 
 -10   1  11        1.56       -3.26      3.56 o 
  -9   1  11       96.39       85.61      7.96 o 
  -8   1  11       68.07       82.73      5.05 o 
  -7   1  11      206.02      220.43      8.81 o 
  -6   1  11      264.56      245.34      9.96 o 
  -5   1  11      163.25      168.06      5.14 o 
  -4   1  11       36.05       28.46      6.97 o 
  -3   1  11     1075.35     1008.48     17.35 o 
  -2   1  11      325.90      293.78     10.68 o 
  -1   1  11      149.04      157.76      8.88 o 
   0   1  11      478.24      396.34     10.11 o 
   1   1  11      451.86      437.48     12.55 o 
   2   1  11      127.33      125.29     10.05 o 
   3   1  11      155.15      150.74     11.43 o 
   4   1  11       10.94        7.25      8.25 o 
 -13   2  11        1.04       -1.11      4.23 o 
 -12   2  11        0.95        1.45      3.96 o 
 -11   2  11       11.46       11.20      4.08 o 
 -10   2  11        0.05       -1.07      3.77 o 
  -9   2  11        7.97       15.13      4.28 o 
  -8   2  11      418.77      435.76      8.54 o 
  -7   2  11        0.39        0.97      3.86 o 
  -6   2  11       47.19       45.79      5.05 o 
  -5   2  11        1.34        7.11      3.30 o 
  -4   2  11        3.58       -0.25      4.08 o 
  -3   2  11       10.67        8.85      5.01 o 
  -2   2  11      777.40      743.41     15.11 o 
  -1   2  11        4.73        0.83      5.08 o 
   0   2  11      192.12      161.32      7.52 o 
   1   2  11        5.41        5.38      5.66 o 
   2   2  11        0.46        3.29      5.91 o 
   3   2  11        9.23       -5.28      8.73 o 
   4   2  11       72.18       65.95      8.75 o 
 -13   3  11        3.56       10.33      4.77 o 
 -12   3  11       12.17        9.35      4.47 o 
 -11   3  11        7.70        4.73      4.34 o 
 -10   3  11        0.01       -0.51      4.81 o 
  -9   3  11        0.05       -4.14      4.14 o 
  -8   3  11       42.24       20.21      6.44 o 
  -7   3  11       36.65       33.58      5.37 o 
  -6   3  11      121.04      143.83      6.92 o 
  -5   3  11      466.31      493.04     13.75 o 
  -4   3  11       34.76       30.45      5.03 o 
  -3   3  11        2.51       -2.12      4.57 o 
  -2   3  11      272.92      240.21      9.25 o 
  -1   3  11      397.07      368.15      9.75 o 
   0   3  11        7.85        3.28      5.71 o 
   1   3  11       21.31       11.91      5.72 o 
   2   3  11       43.23       46.27      6.58 o 
   3   3  11      296.19      308.57     10.35 o 
   4   3  11        0.12       -8.72      8.72 o 
 -13   4  11       12.28       15.39      6.48 o 
 -12   4  11       21.91       23.31      5.06 o 
 -11   4  11       41.71       30.76      4.69 o 
 -10   4  11       24.14       17.84      5.91 o 
  -9   4  11       11.38        0.17      5.38 o 
  -8   4  11       73.18       73.92      6.85 o 
  -7   4  11      159.60      144.16      7.27 o 
  -6   4  11      141.03      145.62     11.80 o 
  -5   4  11       48.55       41.64      4.08 o 
  -4   4  11      203.70      223.82      7.85 o 
  -3   4  11      312.51      335.60      8.92 o 
  -2   4  11      260.30      257.62      7.11 o 
  -1   4  11      119.01      104.22      7.04 o 
   0   4  11      104.89      128.68      7.64 o 
   1   4  11       68.95       85.65      7.21 o 
   2   4  11       13.48       14.41      6.20 o 
   3   4  11      119.79      121.90      7.93 o 
 -12   5  11        0.04        6.02      7.59 o 
 -11   5  11        2.17        2.16      5.63 o 
 -10   5  11        8.22        5.12      5.30 o 
  -9   5  11        9.23        9.32      5.48 o 
  -8   5  11       58.42       56.01      6.82 o 
  -7   5  11      119.42      142.82      8.05 o 
  -6   5  11      256.12      276.26      9.99 o 
  -5   5  11      285.47      265.66      8.73 o 
  -4   5  11       36.56       38.73      5.72 o 
  -3   5  11      111.86      118.84      5.64 o 
  -2   5  11       33.53       31.51      5.36 o 
  -1   5  11      191.70      214.30      8.60 o 
   0   5  11       71.46       78.18      6.71 o 
   1   5  11       65.58       59.28      7.10 o 
   2   5  11        5.42       -6.34      6.94 o 
   3   5  11      129.55      125.12      8.08 o 
 -12   6  11        4.51       13.25      5.71 o 
 -11   6  11        5.34        8.55      5.57 o 
 -10   6  11        8.79       13.09      5.81 o 
  -9   6  11       10.34       11.69      5.78 o 
  -8   6  11        4.70        8.58      5.84 o 
  -7   6  11       20.26       23.59      5.65 o 
  -6   6  11      161.20      201.11      8.19 o 
  -5   6  11      443.88      478.15      9.38 o 
  -4   6  11        4.28        3.02      4.23 o 
  -3   6  11       11.48        0.09      5.25 o 
  -2   6  11      671.93      680.32     15.71 o 
  -1   6  11        6.43        1.21      5.57 o 
   0   6  11      245.14      268.67     11.38 o 
   1   6  11       13.91       15.33      6.57 o 
   2   6  11       20.80       18.75      6.92 o 
 -11   7  11       15.92       24.61      6.54 o 
 -10   7  11       12.00        7.48      6.00 o 
  -9   7  11        5.04        5.47      6.24 o 
  -8   7  11       29.29       23.31      7.71 o 
  -7   7  11        0.13        0.39      5.11 o 
  -6   7  11      261.37      326.49     10.50 o 
  -5   7  11      138.56      143.09      5.77 o 
  -4   7  11       14.95       20.65      4.22 o 
  -3   7  11      176.59      201.73      7.74 o 
  -2   7  11       30.76       41.34     10.49 o 
  -1   7  11      460.50      577.54     14.84 o 
   0   7  11        8.07        2.87      5.64 o 
   1   7  11      376.51      460.80     38.28 o 
   2   7  11       25.22       27.14     21.01 o 
 -10   8  11       21.72       31.73      7.17 o 
  -9   8  11       21.01       12.64      6.00 o 
  -8   8  11      131.39      129.34      6.78 o 
  -7   8  11       20.41       21.36      5.21 o 
  -6   8  11       30.84       34.48      5.53 o 
  -5   8  11       58.67       54.25      6.07 o 
  -4   8  11       29.84       33.06      5.59 o 
  -3   8  11        3.56        7.21      5.09 o 
  -2   8  11        0.47        4.90      6.43 o 
  -1   8  11        3.18        0.35      6.82 o 
   0   8  11        0.90        4.98      6.93 o 
   1   8  11       37.28       31.85      6.41 o 
  -9   9  11        0.41       -0.82      8.85 o 
  -8   9  11        0.24       -6.55      6.57 o 
  -7   9  11       30.47       27.85      4.96 o 
  -6   9  11       13.32       13.43      4.56 o 
  -5   9  11       56.90       70.59      6.12 o 
  -4   9  11       20.33       23.03      6.28 o 
  -3   9  11      233.67      290.26     13.39 o 
  -2   9  11      146.77      161.64     18.88 o 
  -1   9  11       13.59        9.51      7.35 o 
   0   9  11        1.42      -11.96     21.12 o 
  -7  10  11       67.23       63.86      6.33 o 
  -6  10  11       23.59       35.85      8.72 o 
  -5  10  11        7.11        5.56      9.54 o 
  -4  10  11       21.47       20.39      5.93 o 
  -3  10  11        6.31       -3.04      5.57 o 
  -2  10  11        8.33      -18.32     18.32 o 
 -13   0  12       20.93       24.61      5.28 o 
 -12   0  12       18.68       24.56     10.52 o 
 -11   0  12       49.72       33.56      8.68 o 
 -10   0  12        0.12       11.27      8.41 o 
  -9   0  12      139.69      130.33     11.66 o 
  -8   0  12       37.30       27.75      9.59 o 
  -7   0  12      233.07      186.82     12.33 o 
  -6   0  12       11.64       10.63      9.27 o 
  -5   0  12       15.02       11.95      8.93 o 
  -4   0  12       91.73       55.39      9.98 o 
  -3   0  12      135.54       95.86     11.27 o 
  -2   0  12      238.35      178.12     12.30 o 
  -1   0  12       54.66       42.01     11.56 o 
   0   0  12        0.45        2.08      6.33 o 
   1   0  12      697.41      748.64     25.95 o 
   2   0  12       49.61       40.46     14.18 o 
   3   0  12      120.94      131.12     15.58 o 
 -13   1  12        1.07       -2.92      4.56 o 
 -12   1  12        1.79        1.31      4.02 o 
 -11   1  12        0.00        1.28      3.90 o 
 -10   1  12       45.23       56.45      4.89 o 
  -9   1  12      106.27      116.53     11.53 o 
  -8   1  12       68.19       46.60      4.74 o 
  -7   1  12       47.88       38.55      4.58 o 
  -6   1  12        0.02        3.22      3.48 o 
  -5   1  12       23.17       22.94      5.11 o 
  -4   1  12       24.85       17.98      9.04 o 
  -3   1  12       10.78       -1.82      6.03 o 
  -2   1  12      128.29      127.49      8.03 o 
  -1   1  12      147.01      138.89      7.47 o 
   0   1  12      134.26      131.07      7.74 o 
   1   1  12        5.18       11.79      6.13 o 
   2   1  12       73.41       72.73     10.69 o 
 -13   2  12        0.02        6.45      4.59 o 
 -12   2  12       15.00       17.94      4.87 o 
 -11   2  12        6.13        5.73      4.27 o 
 -10   2  12        5.74       12.49      4.36 o 
  -9   2  12      238.33      220.60     11.01 o 
  -8   2  12       41.45       26.62      4.41 o 
  -7   2  12      131.58      120.19      6.66 o 
  -6   2  12       14.15       11.20      3.46 o 
  -5   2  12      188.30      211.59      7.99 o 
  -4   2  12        3.22       -1.86      4.98 o 
  -3   2  12      149.42      158.66      8.76 o 
  -2   2  12       11.41       25.79      6.55 o 
  -1   2  12        1.14       -0.31      5.33 o 
   0   2  12       63.79       60.33      6.29 o 
   1   2  12       98.39      101.44      7.32 o 
   2   2  12      130.38      135.00     11.12 o 
 -13   3  12        0.90        4.77      4.64 o 
 -12   3  12        6.86        7.41      4.86 o 
 -11   3  12        1.33        1.63      4.51 o 
 -10   3  12       31.95       24.71      4.61 o 
  -9   3  12       28.21       25.81      5.76 o 
  -8   3  12       42.61       32.97      5.63 o 
  -7   3  12       82.23       77.06      6.96 o 
  -6   3  12        2.79        2.60      3.61 o 
  -5   3  12        4.16        8.05      4.96 o 
  -4   3  12      134.92      149.62      7.36 o 
  -3   3  12       34.46       28.78      6.56 o 
  -2   3  12      116.72      103.95     11.26 o 
  -1   3  12      208.80      226.96      9.18 o 
   0   3  12       16.27        4.05      5.85 o 
   1   3  12       39.42       45.52      7.17 o 
   2   3  12      165.39      164.16      9.69 o 
 -12   4  12        0.23       -2.47      6.22 o 
 -11   4  12        1.02       -2.22      5.38 o 
 -10   4  12        7.07        5.23      5.47 o 
  -9   4  12       69.74       75.02      6.91 o 
  -8   4  12        1.39        0.58      5.28 o 
  -7   4  12      100.60      115.15      7.08 o 
  -6   4  12       14.90        8.27      3.76 o 
  -5   4  12      618.91      665.15     12.57 o 
  -4   4  12       14.57       14.40      6.80 o 
  -3   4  12       64.23       60.99      6.56 o 
  -2   4  12      461.63      448.36     11.14 o 
  -1   4  12      133.46      145.70      8.96 o 
   0   4  12      172.96      197.37      9.54 o 
   1   4  12       14.06        9.13      6.91 o 
   2   4  12       29.36       34.68      7.54 o 
 -12   5  12        0.50       -2.22      6.30 o 
 -11   5  12        0.54       -0.66      5.71 o 
 -10   5  12        2.28       -2.34      5.75 o 
  -9   5  12       27.79       26.04      6.45 o 
  -8   5  12        6.23        4.93      5.73 o 
  -7   5  12        3.22        1.99      5.21 o 
  -6   5  12       44.31       48.99      6.17 o 
  -5   5  12       37.82       38.96      5.96 o 
  -4   5  12       77.35       72.55      5.40 o 
  -3   5  12       43.26       44.12      5.78 o 
  -2   5  12        5.05        8.66      6.21 o 
  -1   5  12       23.94       33.63      6.82 o 
   0   5  12      154.49      196.39     11.63 o 
   1   5  12        0.67       -7.02      7.02 o 
 -11   6  12       39.03       35.20      6.59 o 
 -10   6  12        2.85        3.29      5.98 o 
  -9   6  12       27.24       34.25      7.04 o 
  -8   6  12       27.18       29.66      8.70 o 
  -7   6  12        1.49       -4.56      4.56 o 
  -6   6  12       51.22       49.04      6.13 o 
  -5   6  12       98.02       95.19      5.75 o 
  -4   6  12       25.22        8.26      6.97 o 
  -3   6  12      143.27      181.35     14.90 o 
  -2   6  12       22.47       21.12      6.63 o 
  -1   6  12      196.58      204.43      9.30 o 
   0   6  12       21.13       17.75      7.11 o 
   1   6  12       16.25       24.62      7.83 o 
 -10   7  12        0.03       -0.19      6.08 o 
  -9   7  12        1.19        3.27      6.09 o 
  -8   7  12        0.66        3.94      6.12 o 
  -7   7  12       10.00       -4.08      4.97 o 
  -6   7  12       50.54       48.55      5.11 o 
  -5   7  12       32.09       45.79      4.93 o 
  -4   7  12        0.19       17.64      8.78 o 
  -3   7  12       25.38       37.32      6.60 o 
  -2   7  12      112.12      144.83      9.55 o 
  -1   7  12        5.38       21.34     11.01 o 
   0   7  12       15.38       23.21     16.31 o 
  -9   8  12        7.40       11.58      8.72 o 
  -8   8  12       40.23       31.05      5.36 o 
  -7   8  12       14.47        6.16      4.76 o 
  -6   8  12        0.04       -5.45      5.45 o 
  -5   8  12       29.60       42.12      5.61 o 
  -4   8  12       17.68       34.73      8.36 o 
  -3   8  12       67.99       79.20      8.23 o 
  -2   8  12       16.22       28.08      8.05 o 
  -7   9  12       25.60       21.59      5.47 o 
  -6   9  12        4.15       20.42      7.49 o 
  -5   9  12        0.04        1.94      6.27 o 
  -4   9  12       11.02       18.27      5.98 o 
 -12   1  13       88.76       93.83      8.62 o 
 -11   1  13       73.14       71.05      5.64 o 
 -10   1  13        5.69        6.07      4.23 o 
  -9   1  13        4.26        3.55      4.22 o 
  -8   1  13       62.11       60.96      6.04 o 
  -7   1  13        0.90        7.16      3.54 o 
  -6   1  13       29.28       44.48      6.07 o 
  -5   1  13       31.06       26.97     10.54 o 
  -4   1  13        5.94        1.29      6.55 o 
  -3   1  13       82.59       64.15      7.28 o 
  -2   1  13       55.56       51.08      8.44 o 
  -1   1  13       47.09       30.57      6.99 o 
   0   1  13      124.27      118.02      8.06 o 
   1   1  13        6.02       10.64      9.54 o 
 -12   2  13        8.02        6.78      4.70 o 
 -11   2  13        1.20       -0.02      4.56 o 
 -10   2  13       70.44       76.33      5.55 o 
  -9   2  13       11.10        6.73      4.85 o 
  -8   2  13       17.34       20.82      5.44 o 
  -7   2  13        5.41       11.57      3.51 o 
  -6   2  13        8.69       16.96      5.09 o 
  -5   2  13        7.74        6.77      4.94 o 
  -4   2  13        4.32       -1.87      5.25 o 
  -3   2  13        0.02       12.70      5.46 o 
  -2   2  13       16.26       18.59      6.01 o 
  -1   2  13        4.23        2.18      5.82 o 
   0   2  13        4.78        9.34      5.92 o 
 -11   3  13       40.48       28.91      6.35 o 
 -10   3  13        9.06        7.88      5.34 o 
  -9   3  13       15.37       24.76      7.60 o 
  -8   3  13       20.52       20.54      5.17 o 
  -7   3  13        0.36        5.19      3.58 o 
  -6   3  13       50.10       73.52      6.63 o 
  -5   3  13      143.72      124.48     10.26 o 
  -4   3  13       79.96       67.06      8.43 o 
  -3   3  13       43.44       65.33      6.37 o 
  -2   3  13       44.38       32.66      6.18 o 
  -1   3  13       32.03       37.96      6.97 o 
   0   3  13      182.53      206.81     10.36 o 
 -11   4  13       21.40       24.79      8.81 o 
 -10   4  13       62.49       49.14      6.33 o 
  -9   4  13        2.73        7.59      6.37 o 
  -8   4  13        0.78        0.34      5.13 o 
  -7   4  13       21.72       40.00      6.05 o 
  -6   4  13       67.30       71.78      6.89 o 
  -5   4  13       25.21       35.96      5.82 o 
  -4   4  13        0.04       -5.37      5.37 o 
  -3   4  13       14.88       23.90      7.67 o 
  -2   4  13       10.77       10.02      6.37 o 
  -1   4  13       47.85       45.66      7.52 o 
   0   4  13      137.86      181.04     19.67 o 
 -10   5  13        4.82        4.19      6.37 o 
  -9   5  13       74.78       90.55      7.73 o 
  -8   5  13       13.07       22.38      5.48 o 
  -7   5  13       28.66       35.64      5.88 o 
  -6   5  13        6.06        5.74      4.92 o 
  -5   5  13        7.32        6.42      5.00 o 
  -4   5  13        9.67        0.02      5.28 o 
  -3   5  13       25.49       38.32      8.67 o 
  -2   5  13      141.92      132.23      8.73 o 
  -1   5  13       48.51       69.81      8.79 o 
  -9   6  13        0.01        1.10      6.11 o 
  -8   6  13       36.00       47.92      7.75 o 
  -7   6  13        0.47        5.48      6.02 o 
  -6   6  13        8.22       14.02      7.89 o 
  -5   6  13       62.33       52.08      5.26 o 
  -4   6  13        1.26       -6.31      6.31 o 
  -3   6  13      199.61      217.20     10.08 o 
  -2   6  13        0.08        2.93      7.62 o 
  -8   7  13       19.70        9.73      5.61 o 
  -7   7  13        1.63       -2.72      6.17 o 
  -6   7  13      161.61      166.62      9.12 o 
  -5   7  13       25.22       50.27     21.04 o 
  -4   7  13      149.82      209.74     35.89 o 
  -3   7  13       26.94       43.95      7.81 o 
 -11   0  14        0.78        5.04     11.41 o 
 -10   0  14      109.90       77.68     14.01 o 
  -9   0  14        1.29        4.73     16.58 o 
  -8   0  14        5.14        4.20      4.03 o 
  -7   0  14        0.09        1.26     10.91 o 
  -6   0  14       62.27       76.61     14.09 o 
  -5   0  14       98.27       68.69     12.01 o 
  -4   0  14      141.17      128.44     13.54 o 
  -3   0  14       26.83       46.81     11.54 o 
  -2   0  14      280.25      250.97     18.91 o 
 -10   1  14        4.85       -5.25      5.25 o 
  -9   1  14        0.66        1.57      4.87 o 
  -8   1  14       21.62        6.84      3.70 o 
  -7   1  14        0.03        0.01      5.40 o 
  -6   1  14       91.67       98.15      9.79 o 
  -5   1  14        2.49       -1.97      7.14 o 
  -4   1  14       19.70       -3.22      9.04 o 
  -3   1  14       12.05       43.00     20.35 o 
  -2   1  14        3.87        2.28      6.50 o 
 -10   2  14       29.36       24.68      5.73 o 
  -9   2  14        0.40        6.14      4.88 o 
  -8   2  14       32.67       36.77      7.83 o 
  -7   2  14        4.51       24.88      8.98 o 
  -6   2  14       63.98       58.67      6.29 o 
  -5   2  14        0.15       -6.93      6.93 o 
  -4   2  14       26.59       -5.66     17.60 o 
  -3   2  14       62.10       72.24      7.89 o 
  -2   2  14      142.21      143.41      9.11 o 
 -10   3  14        0.79       -4.46      6.15 o 
  -9   3  14        0.85        6.58      7.69 o 
  -8   3  14        3.53        0.91      5.67 o 
  -7   3  14       15.15       13.13      5.89 o 
  -6   3  14      142.86      163.41      8.36 o 
  -5   3  14       11.67        1.54      7.09 o 
  -4   3  14        3.25       -7.97      7.97 o 
  -3   3  14       26.90       21.27      7.15 o 
  -2   3  14        1.96        0.68      6.33 o 
  -9   4  14        4.10        9.41      9.45 o 
  -8   4  14      109.00      143.05     12.86 o 
  -7   4  14        3.11        9.76      5.85 o 
  -6   4  14       36.66       36.51     10.28 o 
  -5   4  14      104.88      108.35      7.07 o 
  -4   4  14        7.56       -7.81      7.81 o 
  -3   4  14        5.91       -3.05      6.82 o 
  -8   5  14       64.48       82.86     13.12 o 
  -7   5  14       15.29        9.71      5.98 o 
  -6   5  14       17.90       13.35      6.26 o 
  -5   5  14       19.75       -1.35     12.50 o 
  -4   5  14        0.08       15.59      7.96 o 
                                                 
